# Supplementary material for: Macrophage acetyl-CoA carboxylase regulates acute inflammation through control of glucose and lipid metabolism
Source: Sci Adv. 2022 Nov 23;8(47):eabq1984. doi: 10.1126/sciadv.abq1984 (PMC9683712; doi:10.1126/sciadv.abq1984)
Supplement: Supplementary file 2 — Data S1 and S3 [file sciadv.abq1984_data_s1_and_s3.zip]

Archive with 2 entries (2 files):
- sciadv.abq1984_data_s1.xlsx
- sciadv.abq1984_data_s3.xlsx
