# Supplementary material for: Macrophage acetyl-CoA carboxylase regulates acute inflammation through control of glucose and lipid metabolism
Source: Sci Adv. 2022 Nov 23;8(47):eabq1984. doi: 10.1126/sciadv.abq1984 (PMC9683712; doi:10.1126/sciadv.abq1984)
Supplement: Supplementary file 2 — Data S1 and S3 [file sciadv.abq1984_data_s1_and_s3.zip › sciadv.abq1984_data_s1.xlsx]

## Sheet: reorg filt reg LPS flox
										flox unstimulated						ACCLysM unstimulated						flox LPS						ACCLysM LPS
	Rej	LipidMolec	Class	FA	FA Group Key	Counts	Calc Mass	Formula	BaseRt	MainArea[c]	MainArea[s2]	MainArea[s3]	MainArea[s4]	MainArea[s5]	MainArea[s6]	MainArea[s7]	MainArea[s8]	MainArea[s9]	MainArea[s10]	MainArea[s11]	MainArea[s12]	MainArea[s13]	MainArea[s14]	MainArea[s15]	MainArea[s16]	MainArea[s17]	MainArea[s18]	MainArea[s19]	MainArea[s20]	MainArea[s21]	MainArea[s22]	MainArea[s23]	MainArea[s24]	average flox control	average ACCLysM control	average flox LPS	average ACCLysM LPS	unstimulated ACCLysM/flox	LPS flox/unstimulated flox	LPS ACCLysM/unstimulated ACCLysM	t-test - unstimulated ACCLysM/flox	t-test - LPS flox/unstimulated flox	t-test - LPS ACCLysM/unstimulated ACCLysM	log2 (FC) unstimulated ACCLysM/flox	-log10(p-val) usntimulated ACCLysM/flox	log2 (FC) LPS flox/flox	-log10(p-val) LPS flox/unstimulated flox	log2 (FC) LPS ACCLysM/unstimulated ACCLysM	-log10(p-val) LPS ACCLysM/unstimulated ACCLysM
	0	Cer(d18:1/16:0)	Cer	d18:1/16:0	d34:1	1	537.512	C34 H67 O3 N1	25.221	161100000	813300000	562600000	160900000	76790000	576200000	441900000	61630000	52360000	57380000	96660000	544900000	783100000	771100000	78410000	667500000	792100000	381500000	86270000	539300000	226500000	67320000	74250000	291700000	391815000	2.09138e+08	5.78952e+08	2.14223e+08	0.533768	1.47761	1.02431	0.257898	0.297038	0.966499	-0.905715	0.588552	0.56327	0.527188	0.0346581	0.0147986
	0	Cer(d18:1/18:0)	Cer	d18:1/18:0	d36:1	1	565.543	C36 H71 O3 N1	26.376	5403000	79490000	33240000	3773000	58120000	304600000	113100000	7402000	42010000	44950000	44680000	39900000	96330000	114200000	66000000	234300000	29540000	78810000	118200000	41070000	29120000	13980000	45410000	167300000	80771000	4.86737e+07	1.03197e+08	69180000	0.602613	1.27765	1.4213	0.522825	0.689621	0.485445	-0.730696	0.281643	0.353487	0.161389	0.507214	0.31386
	0	Cer(d18:1/20:0)	Cer	d18:1/20:0	d38:1	1	593.575	C38 H75 O3 N1	27.509	1155000	57940000	1385000	776600	33780000	54540000	7178000	38120000	1924000	23810000	3414000	5416000	45950000	78670000	13810000	46830000	52280000	46740000	36620000	30400000	41550000	32940000	17070000	30830000	2.49294e+07	1.33103e+07	47380000	3.15683e+07	0.53392	1.90056	2.37172	0.379991	0.139897	0.0230942	-0.905303	0.420226	0.926428	0.854192	1.24593	1.6365
	0	Cer(d18:1/22:0)	Cer	d18:1/22:0	d40:1	1	621.606	C40 H79 O3 N1	28.625	72670000	866800000	185500000	6048000	892000000	607200000	471200000	601400000	616900000	558600000	3975000	52640000	1080000000	952900000	947100000	938500000	58410000	1268000000	1078000000	703200000	774400000	561500000	507300000	541600000	4.3837e+08	3.84119e+08	8.74152e+08	6.94333e+08	0.876245	1.9941	1.8076	0.791395	0.0954478	0.0568831	-0.190594	0.101607	0.995736	1.02023	0.854074	1.24502
	0	Cer(d40:0)	Cer	d40:0	d40:0	1	623.622	C40 H81 O3 N1	29.501	29070000	8514000	0	19810000	9006000	0	0	10510000	19580000	15260000	15960000	12470000	0	0	17950000	0	0	0	26420000	17780000	0	31780000	26130000	0	1.10667e+07	1.22967e+07	2.99167e+06	1.70183e+07	1.11114	0.270331	1.38398	0.825496	0.176491	0.472304	0.152047	0.0832848	-1.8872	0.753278	0.468822	0.325778
	0	Cer(d17:1/24:1)	Cer	d17:1/24:1	d41:2	1	633.606	C41 H79 O3 N1	27.946	8579000	183800000	64250000	6622000	138400000	115600000	107800000	135600000	127200000	19880000	111500000	110700000	149400000	151400000	102900000	114500000	125600000	136100000	156300000	49800000	128200000	84490000	88640000	82260000	86208500	1.02113e+08	1.29983e+08	9.82817e+07	1.18449	1.50778	0.962476	0.649878	0.181122	0.870965	0.244269	0.187168	0.592425	0.742028	-0.055177	0.0599995
	0	Cer(d18:1/24:2)	Cer	d18:1/24:2	d42:3	1	645.606	C42 H79 O3 N1	27.521	35740000	31670000	4675000	0	7507000	111000000	90790000	16460000	23130000	142800000	182900000	33720000	127200000	141700000	159600000	82640000	159000000	168600000	7970000	72370000	16460000	111800000	33500000	8772000	3.17653e+07	8.16333e+07	139790000	41812000	2.56989	4.40071	0.512193	0.161694	0.000488257	0.256381	1.36171	0.791306	2.13774	3.31135	-0.965241	0.591114
	0	Cer(d18:1/24:1)	Cer	d18:1/24:1	d42:2	1	647.622	C42 H81 O3 N1	28.494	359300000	3695000000	997000000	35100000	2683000000	2211000000	2080000000	2886000000	2057000000	2434000000	1934000000	1899000000	3146000000	3139000000	1872000000	2024000000	2402000000	2564000000	2962000000	1863000000	2404000000	1541000000	1655000000	1485000000	1663400000	2215000000	2524500000	1985000000	1.33161	1.51767	0.896163	0.383411	0.198342	0.437009	0.413172	0.416335	0.601863	0.702586	-0.158168	0.359509
	0	Cer(d18:1/24:0)	Cer	d18:1/24:0	d42:1	1	649.637	C42 H83 O3 N1	29.719	54600000	27590000	21940000	17780000	356500000	468200000	253600000	18000000	1369000000	100800000	1015000	71300000	193000000	71030000	1672000000	1736000000	2032000000	2331000000	1991000000	1312000000	1670000000	1077000000	763000000	1120000000	1.57768e+08	3.02286e+08	1.33917e+09	1.32217e+09	1.91601	8.48822	4.3739	0.546371	0.0148713	0.00472888	0.938106	0.262512	3.08546	1.82765	2.12892	2.32524
	0	ChE(22:5)	ChE	22:05:00	22:05:00	1	698.6	C49 H78 O2	35.376	1283000	2086000	0	0	1209000	2636000	0	610200	6813000	1113000	0	798600	646000	0	28660000	16780000	18740000	29680000	1305000	1809000	21270000	3545000	4184000	13470000	1.20233e+06	1555800	15751000	7.59717e+06	1.29398	13.1004	4.88313	0.765449	0.0212305	0.110335	0.37182	0.116084	3.71153	1.67304	2.2878	0.957287
	0	Co(Q9)	Co	Q9	Q9	1	794.621	C54 H82 O4	30.43	24090000	218300000	22650000	35820000	452600000	365500000	258900000	328300000	393700000	140700000	109600000	302300000	429400000	297600000	395500000	403600000	466600000	528500000	235800000	229800000	469300000	288200000	396300000	3356000	1.86493e+08	2.55583e+08	420200000	2.70459e+08	1.37047	2.25316	1.0582	0.458494	0.0189399	0.855813	0.45467	0.338666	1.17195	1.72262	0.0816179	0.067621
	0	DG(25:2)	DG	1 day, 1:02:00	1 day, 1:02:00	1	466.366	C28 H50 O5	20.818	3169000	8315000	0	152400000	1306000	72920000	33240000	809600	0	0	0	0	0	0	0	800200	0	0	0	0	0	0	0	0	39685000	5.67493e+06	133367	0	0.142999	0.00336063	0	0.218075	0.148783	0.327692	-2.80592	0.661393	-8.21705	0.827446	#NUM!	0.484534
	0	DG(25:1)	DG	1 day, 1:01:00	1 day, 1:01:00	1	468.382	C28 H52 O5	20.601	77850000	69880000	48140000	29280000	29120000	55100000	44810000	37970000	96770000	218900000	280400000	115100000	244900000	147500000	40880000	69780000	125800000	93530000	175800000	113700000	95480000	107700000	113600000	100800000	5.15617e+07	132325000	1.20398e+08	1.17847e+08	2.56634	2.33504	0.890585	0.0750753	0.0476647	0.734819	1.35971	1.1245	1.22344	1.3218	-0.167175	0.133819
	0	DG(27:1)	DG	1 day, 3:01:00	1 day, 3:01:00	1	496.413	C30 H56 O5	21.814	52840000	62090000	34480000	13640000	38580000	41820000	37090000	22830000	66180000	167000000	204300000	88600000	269600000	154500000	16270000	52880000	124300000	104700000	169500000	66030000	80160000	78180000	84720000	77150000	40575000	9.76667e+07	120375000	9.26233e+07	2.40707	2.96673	0.948362	0.0907077	0.0549168	0.883561	1.26728	1.04236	1.56887	1.26029	-0.0764906	0.0537635
	0	DG(16:0/16:1)	DG	16:0/16:1	1 day, 8:01:00	1	566.491	C35 H66 O5	26.086	5000000	23630000	9367000	1579000	20030000	4842000	10370000	35300000	31820000	41760000	42910000	40650000	8915000	16660000	12000000	7595000	16000000	13490000	22530000	1893000	7062000	15010000	39370000	9554000	1.07413e+07	3.38017e+07	1.24433e+07	1.59032e+07	3.14688	1.15845	0.470485	0.00399195	0.67749	0.0368604	1.65392	2.39881	0.2122	0.169097	-1.08778	1.43344
	0	DG(16:0/16:0)	DG	16:0/16:0	1 day, 8:00:00	1	568.507	C35 H68 O5	27.195	0	15820000	5143000	872300	12340000	44240000	17270000	28450000	29890000	34990000	33570000	44150000	36060000	34900000	22160000	34550000	4325000	39760000	31570000	4392000	28620000	19430000	16640000	1003000	1.30692e+07	3.13867e+07	2.86258e+07	16942500	2.40157	2.19033	0.539799	0.0375506	0.102541	0.042491	1.26398	1.42538	1.13115	0.989101	-0.889505	1.3717
	0	DG(16:0/18:1)	DG	16:0/18:1	1 day, 10:01:00	1	594.522	C37 H70 O5	27.164	95600000	390300000	128200000	57890000	283600000	273900000	241700000	335900000	201000000	265900000	243200000	223200000	383900000	336500000	221000000	225500000	245900000	257700000	316300000	213500000	252700000	160600000	207400000	159000000	204915000	2.51817e+08	2.78417e+08	218250000	1.22888	1.35869	0.866702	0.42549	0.24628	0.302652	0.297348	0.371111	0.44222	0.60857	-0.206392	0.519056
	0	DG(16:0/20:4)	DG	16:0/20:4	1 day, 12:04:00	1	616.507	C39 H68 O5	25.996	8166000	80210000	2034000	2878000	23270000	19860000	41490000	4814000	5799000	13260000	87550000	33250000	49310000	8993000	8575000	9411000	32650000	42350000	7704000	22010000	21820000	26600000	54980000	123900000	2.27363e+07	3.10272e+07	2.52148e+07	4.28357e+07	1.36465	1.10901	1.38059	0.647746	0.865111	0.597144	0.448532	0.188595	0.149273	0.0629283	0.465281	0.223921
	0	DG(18:1/18:2)	DG	18:1/18:2	1 day, 12:03:00	1	618.522	C39 H70 O5	26.293	23370000	18140000	41010000	11030000	40850000	5373000	14450000	15840000	50070000	63770000	6945000	80560000	5608000	21960000	7927000	43500000	5569000	16940000	34590000	43610000	80280000	50260000	81390000	30020000	23295500	3.86058e+07	1.69173e+07	5.33583e+07	1.65722	0.726206	1.38213	0.294639	0.472525	0.361522	0.728768	0.53071	-0.461549	0.325575	0.466895	0.441866
	0	DG(18:1/18:1)	DG	18:1/18:1	1 day, 12:02:00	1	620.538	C39 H72 O5	27.15	93920000	17670000	17310000	35140000	18990000	200300000	224200000	323900000	207500000	239500000	25780000	189000000	276700000	338100000	178300000	62230000	71220000	183800000	437600000	241600000	270300000	34090000	240500000	179100000	6.38883e+07	2.01647e+08	1.85058e+08	233865000	3.15624	2.89659	1.15978	0.0200859	0.0477209	0.639959	1.65821	1.69711	1.53436	1.32129	0.213846	0.193848
	0	DG(18:0/18:1)	DG	18:0/18:1	1 day, 12:01:00	1	622.554	C39 H74 O5	28.274	31890000	115000000	32590000	7249000	46910000	38040000	74560000	18880000	31640000	11090000	38160000	24130000	36490000	69530000	38250000	23790000	19380000	18310000	9005000	16250000	68230000	47270000	25860000	33100000	4.52798e+07	3.30767e+07	3.42917e+07	3.32858e+07	0.730494	0.757328	1.00632	0.502146	0.529862	0.987219	-0.453055	0.29917	-0.401011	0.275837	0.00909443	0.00558661
	0	DG(18:1/20:4)	DG	18:1/20:4	1 day, 14:05:00	1	642.522	C41 H70 O5	26.036	1458000	221100000	1896000	54160000	233800000	208500000	127200000	164800000	237500000	274700000	340100000	311200000	21680000	178700000	149100000	171700000	171500000	165600000	211900000	126500000	304000000	211600000	366600000	243100000	1.20152e+08	2.42583e+08	1.43047e+08	243950000	2.01896	1.19054	1.00563	0.0578068	0.669852	0.977852	1.01362	1.23802	0.251621	0.174021	0.00810505	0.00972705
	0	DG(18:0/20:4)	DG	18:0/20:4	1 day, 14:04:00	2	644.538	C41 H72 O5	27.135	19670000	665500000	13640000	121200000	707200000	637500000	352800000	476600000	518000000	701700000	879100000	854500000	409700000	481200000	624900000	689100000	749700000	701200000	677200000	351600000	924800000	430300000	809000000	676700000	360785000	630450000	609300000	6.44933e+08	1.74744	1.68882	1.02297	0.132696	0.128491	0.910163	0.805243	0.877143	0.756013	0.891128	0.0327681	0.040881
	0	DG(38:3)	DG	1 day, 14:03:00	1 day, 14:03:00	1	646.554	C41 H74 O5	27.993	18550000	45670000	10770000	2693000	28930000	27730000	31730000	66480000	27410000	35970000	27180000	20590000	33530000	1317000	30450000	32510000	30070000	29380000	87540000	46970000	2217000	17070000	26780000	21320000	22390500	3.48933e+07	26209500	33649500	1.5584	1.17056	0.964353	0.19911	0.642228	0.930916	0.640065	0.700906	0.227203	0.192311	-0.0523664	0.0310894
	0	DG(40:4)	DG	1 day, 16:04:00	1 day, 16:04:00	1	672.569	C43 H76 O5	27.94	3776000	34550000	4182000	3762000	6228000	7179000	26050000	23940000	3549000	47190000	48880000	43480000	22150000	18680000	29470000	34000000	6221000	41120000	32280000	14840000	57550000	4351000	8417000	34340000	9.94617e+06	32181500	25273500	2.52963e+07	3.23557	2.54103	0.786052	0.0292089	0.0552221	0.541585	1.69402	1.53449	1.34541	1.25789	-0.347303	0.266333
	0	LPC(14:0)	LPC	14:00:00	14:00:00	1	467.301	C22 H46 O7 N1 P1	12.193	186900	0	0	81820	16640	0	25850	12860	0	0	0	0	0	26550000	21680000	25000000	26030000	26820000	33300000	25020000	44690000	27250000	24680000	25490000	47560	6451.67	2.10133e+07	3.00717e+07	0.135653	441.828	4661.07	0.21493	0.000615862	2.82592e-06	-2.882	0.667704	8.78734	3.21052	12.1864	5.54884
	0	LPC(14:0)	LPC	14:00:00	14:00:00	1	467.301	C22 H46 O7 N1 P1	12.516	297200	0	0	81430	14090	0	0	21490	18830000	27950000	22120000	22810000	35000000	27400000	22920000	24590000	25940000	26130000	30640000	18390000	0	0	0	0	65453.3	1.52886e+07	2.69967e+07	8.17167e+06	233.58	412.457	0.534495	0.0120659	2.2898e-08	0.355535	7.86777	1.91844	8.6881	7.6402	-0.903752	0.449117
	0	LPC(14:0)	LPC	14:00:00	14:00:00	1	467.301	C22 H46 O7 N1 P1	13.086	13780000	27370000	37040000	60890000	24630000	27510000	181000000	31180000	3965000	3614000	21650000	2872000	6740000	4854000	2691000	3645000	3981000	4480000	8683000	11970000	57460000	3366000	2683000	5701000	31870000	40713500	4398500	1.49772e+07	1.27749	0.138014	0.367867	0.768212	0.00189441	0.406984	0.353308	0.114519	-2.85712	2.72253	-1.44274	0.390423
	0	LPC(14:0)	LPC	14:00:00	14:00:00	1	467.301	C22 H46 O7 N1 P1	14.013	90550000	90150000	116100000	119900000	85190000	57990000	104700000	111100000	38920000	95060000	51830000	76440000	29020000	20620000	11860000	0	1075000	420500	0	0	0	0	0	0	9.33133e+07	79675000	10499250	0	0.853844	0.112516	0	0.388139	1.32965e-05	5.65877e-05	-0.227956	0.411013	-3.1518	4.87626	#NUM!	4.24728
	0	LPC(14:0)	LPC	14:00:00	14:00:00	1	467.301	C22 H46 O7 N1 P1	14.303	95450000	90150000	116100000	3130000	85210000	59310000	104200000	111000000	58270000	71590000	65320000	53200000	38160000	35480000	29530000	0	7121000	2332000	0	0	0	0	0	0	7.48917e+07	7.72633e+07	18770500	0	1.03167	0.250635	0	0.90314	0.00992767	1.54575e-05	0.0449787	0.0442448	-1.99634	2.00315	#NUM!	4.81086
	0	LPC(15:1)	LPC	15:01:00	15:01:00	1	479.301	C23 H46 O7 N1 P1	17.146	205700000	193000000	132800000	254400000	97360000	176300000	249600000	273100000	149400000	171300000	105700000	153800000	127300000	120800000	78210000	187100000	80650000	91860000	137000000	1052000	136000000	80570000	868200	94190000	1.76593e+08	1.83817e+08	114320000	74946700	1.0409	0.647363	0.407725	0.83903	0.0515429	0.0133978	0.0578367	0.0762225	-0.627353	1.28783	-1.29433	1.87297
	0	LPC(16:0p)	LPC	16:0p	16:0p	1	479.338	C24 H50 O6 N1 P1	17.331	224900000	208300000	304500000	301600000	255100000	212400000	18320000	24620000	59450000	52010000	41070000	48840000	52350000	84770000	135700000	126000000	90550000	120000000	60880000	43590000	67130000	39490000	35840000	42900000	2.51133e+08	4.07183e+07	1.01562e+08	48305000	0.162138	0.404413	1.18632	5.95288e-07	4.53478e-05	0.386107	-2.6247	6.22527	-1.3061	4.34344	0.246494	0.413293
	0	LPC(15:0)	LPC	15:00:00	15:00:00	1	481.317	C23 H48 O7 N1 P1	15.5	49300000	107200000	142400000	209100000	96010000	95240000	405800000	115500000	78170000	65710000	63240000	69360000	41350000	840300	50480000	43780000	38930000	42750000	668400	425300	45240000	699500	39200000	359100	1.16542e+08	1.32963e+08	36355050	14432050	1.14091	0.311949	0.108542	0.78787	0.00633966	0.059716	0.190183	0.103546	-1.68062	2.19793	-3.20368	1.22391
	0	LPC(16:0e)	LPC	16:0e	16:0e	1	481.353	C24 H52 O6 N1 P1	17.482	530600000	621600000	608500000	661300000	446800000	440700000	328700000	364900000	75900000	112100000	65740000	60620000	291800000	216000000	243800000	264500000	175800000	206600000	133700000	110600000	124100000	63320000	47660000	48770000	5.51583e+08	1.67993e+08	2.33083e+08	88025000	0.304566	0.422571	0.523979	0.000236116	1.84461e-05	0.20797	-1.71517	3.62688	-1.24273	4.7341	-0.932419	0.682
	0	LPC(16:1)	LPC	16:01:00	16:01:00	1	493.317	C24 H48 O7 N1 P1	14.369	10020000	548800	18630000	34340000	9403000	5031000	132200000	31400000	10450000	3552000	2823000	8127000	10520000	13940000	15630000	13540000	10020000	3788000	3660000	1871000	100400000	8713000	1670000	17870000	1.29955e+07	3.14253e+07	1.12397e+07	22364000	2.41818	0.864891	0.711655	0.40467	0.743459	0.734352	1.27392	0.392899	-0.209409	0.128743	-0.49075	0.134096
	0	LPC(16:1)	LPC	16:01:00	16:01:00	1	493.317	C24 H48 O7 N1 P1	14.864	183500000	65500000	46560000	53440000	43140000	40320000	126100000	248800000	79390000	80640000	40050000	52600000	68220000	37650000	39760000	48170000	26910000	35750000	31790000	19410000	57480000	41000000	17270000	14680000	7.20767e+07	1.04597e+08	4.27433e+07	3.02717e+07	1.45119	0.593026	0.289413	0.418907	0.237033	0.0425907	0.537233	0.377882	-0.753833	0.625192	-1.7888	1.37068
	0	LPC(16:0)	LPC	16:00:00	16:00:00	2	495.332	C24 H50 O7 N1 P1	16.507	3908000000	4740000000	6078000000	7105000000	4700000000	5779000000	5126000000	4779000000	2785000000	2994000000	2398000000	2423000000	1806000000	1839000000	2126000000	3532000000	1604000000	1873000000	1800000000	1152000000	2673000000	1383000000	1528000000	1672000000	5385000000	3417500000	2130000000	1.70133e+09	0.634633	0.395543	0.49783	0.016501	0.000152882	0.00991335	-0.656005	1.78249	-1.33809	3.81564	-1.00628	2.00378
	0	LPC(16:0)	LPC	16:00:00	16:00:00	1	495.332	C24 H50 O7 N1 P1	16.933	3735000000	4657000000	6129000000	7095000000	4703000000	5772000000	5067000000	13220000	2755000000	2883000000	2222000000	2165000000	1512000000	1425000000	1440000000	2010000000	761700000	762400000	596600000	284500000	542000000	226000000	189300000	175200000	5348500000	2.51754e+09	1.31852e+09	335600000	0.4707	0.246521	0.133305	0.00650546	1.89984e-05	0.00841004	-1.08712	2.18672	-2.02022	4.72128	-2.9072	2.0752
	0	LPC(18:2p)	LPC	18:2p	18:2p	1	503.338	C26 H50 O6 N1 P1	17.53	49690000	68740000	51510000	29560000	23280000	35610000	28410000	25920000	4052000	1688000	0	0	21930000	0	10630000	0	2389000	0	0	0	0	0	0	0	43065000	1.00117e+07	5.82483e+06	0	0.232478	0.135257	0	0.00363513	0.000715153	0.0970031	-2.10483	2.43948	-2.88623	3.1456	#NUM!	1.01321
	0	LPC(18:1p)	LPC	18:1p	18:1p	1	505.353	C26 H52 O6 N1 P1	18.608	0	651200	960700	858500	627300	817000	912200	465400	451800	0	0	0	0	0	286400	0	0	0	0	0	521100	419600	541500	0	652450	304900	47733.3	247033	0.467316	0.0731601	0.810211	0.124138	0.00221658	0.765551	-1.09753	0.906095	-3.7728	2.65432	-0.30363	0.116026
	0	LPC(17:1)	LPC	17:01:00	17:01:00	1	507.332	C25 H50 O7 N1 P1	15.937	62820000	26810000	21020000	34810000	9061000	27710000	44240000	5451000	26980000	23690000	17300000	1393000	3043000	3876000	1511000	607800	13670000	11340000	11640000	7747000	18860000	8921000	0	1018000	3.03718e+07	1.98423e+07	5.67463e+06	8031000	0.653314	0.186839	0.404741	0.305284	0.00943676	0.121281	-0.614152	0.515295	-2.42013	2.02518	-1.30493	0.916206
	0	LPC(18:0p)	LPC	18:0p	18:0p	2	507.369	C26 H54 O6 N1 P1	17.711	740400000	838800000	861500000	845200000	654900000	563900000	658600000	646400000	168500000	178600000	125200000	111300000	431800000	344900000	329700000	362500000	220600000	259700000	276000000	150900000	201300000	83280000	97900000	86570000	7.50783e+08	3.14767e+08	3.24867e+08	149325000	0.419251	0.432704	0.474399	0.00416933	2.53838e-05	0.169824	-1.25411	2.37993	-1.20855	4.59544	-1.07583	0.77
	0	LPC(17:0)	LPC	17:00:00	17:00:00	1	509.348	C25 H52 O7 N1 P1	17.559	81330000	106300000	140200000	138600000	98260000	1775000	72590000	124200000	63580000	65980000	71870000	53600000	48690000	37050000	663100	4054000	30040000	15330000	40110000	25090000	58540000	3463000	1972000	41960000	9.44108e+07	7.53033e+07	22637850	28522500	0.797613	0.23978	0.378768	0.42821	0.00896776	0.00672568	-0.326239	0.368344	-2.06022	2.04732	-1.40061	2.17226
	0	LPC(18:0e)	LPC	18:0e	18:0e	1	509.385	C26 H56 O6 N1 P1	19.427	16170000	92290000	73640000	88500000	74630000	21030000	52950000	20120000	20110000	14920000	5047000	8245000	51990000	49870000	35800000	40270000	928800	2181000	25100000	17660000	1089000	12060000	3324000	2463000	6.10433e+07	20232000	30173300	1.02827e+07	0.331437	0.494293	0.508238	0.0246706	0.0935557	0.244741	-1.59319	1.60782	-1.01656	1.02893	-0.976424	0.611293
	0	LPC(18:0)	LPC	18:00:00	18:00:00	2	523.364	C26 H54 O7 N1 P1	18.453	2418000000	161800000	3679000000	1558000000	359700000	233900000	104700000	366100000	1802000000	1767000000	54080000	36210000	327900000	487400000	1167000000	113400000	854900000	75880000	314100000	457300000	1644000000	350500000	252400000	831400000	1.40173e+09	6.88348e+08	5.04413e+08	6.41617e+08	0.491069	0.35985	0.93211	0.31939	0.17199	0.911952	-1.026	0.495678	-1.47453	0.764497	-0.101427	0.0400279
	0	LPC(18:0)	LPC	18:00:00	18:00:00	1	523.364	C26 H54 O7 N1 P1	18.554	2451000000	3071000000	3566000000	243200	1757000000	16240000	2360000000	12550000	1511000000	983500000	927700000	47020000	1193000000	825000000	1145000000	1836000000	39750000	896500000	853800000	584500000	1620000000	765300000	649900000	637900000	1810247200	9.73628e+08	9.89208e+08	851900000	0.537843	0.546449	0.874975	0.272569	0.245739	0.765961	-0.894744	0.564524	-0.87184	0.609526	-0.192687	0.115793
	0	LPC(19:4)	LPC	19:04:00	19:04:00	1	529.317	C27 H48 O7 N1 P1	16.801	37000000	17470000	25170000	161200000	20110000	16060000	243100000	15660000	910100	6615000	0	0	4372000	0	11350000	7913000	0	4463000	0	1739000	3770000	0	0	0	4.61683e+07	44380850	4683000	918167	0.961283	0.101433	0.0206884	0.969829	0.105144	0.300722	-0.0569664	0.0133049	-3.3014	0.978217	-5.59504	0.521835
	0	LPC(19:1)	LPC	19:01:00	19:01:00	1	535.364	C27 H54 O7 N1 P1	17.715	5293000	24130000	1223000	34040000	2251000	5652000	19760000	37430000	5555000	3355000	0	1325000	0	1786000	5678000	3055000	0	0	1173000	0	2008000	0	958900	0	1.20982e+07	11237500	1.75317e+06	689983	0.92886	0.144912	0.0614001	0.918276	0.0967109	0.109432	-0.106467	0.0370265	-2.78675	1.01452	-4.02562	0.960856
	0	LPC(20:4)	LPC	20:04:00	20:04:00	2	543.332	C28 H50 O7 N1 P1	14.983	13460000	144100000	13860000	71350000	12840000	80880000	382200000	35610000	8936000	115700000	135400000	27250000	72490000	37790000	17330000	23940000	78550000	38350000	12530000	16890000	142700000	69800000	32970000	37160000	5.60817e+07	117516000	4.47417e+07	5.20083e+07	2.09544	0.797795	0.442564	0.33651	0.646436	0.302518	1.06726	0.473002	-0.32591	0.189474	-1.17604	0.519249
	0	LPC(20:4)	LPC	20:04:00	20:04:00	1	543.332	C28 H50 O7 N1 P1	16.808	7599000	21530000	14540000	26300000	2636000	76000000	43150000	192700000	42550000	34750000	75300000	74300000	69100000	66440000	56390000	93740000	58450000	77200000	84880000	89310000	101900000	64200000	62410000	80750000	24767500	77125000	70220000	80575000	3.11396	2.83517	1.04473	0.0762524	0.00396258	0.892729	1.63875	1.11775	1.50343	2.40202	0.0631337	0.0492802
	0	LPC(20:3)	LPC	20:03:00	20:03:00	1	545.348	C28 H52 O7 N1 P1	16.679	57860000	3735000	40460000	8514000	44720000	31020000	98290000	84460000	18750000	17530000	8804000	22050000	19440000	20410000	14380000	580400	1543000	621900	9999000	14190000	16600000	7611000	9605000	0	31051500	4.16473e+07	9.49588e+06	9667500	1.34123	0.305811	0.232128	0.571823	0.0467822	0.0750785	0.423561	0.242739	-1.70929	1.32992	-2.10701	1.12448
	0	LPC(20:2)	LPC	20:02:00	20:02:00	1	547.364	C28 H54 O7 N1 P1	17.335	32680000	54910000	42190000	52660000	35830000	36770000	30660000	78560000	13450000	2735000	1577000	3289000	3271000	3619000	1724000	2160000	8307000	940400	919900	7204000	16000000	3853000	5927000	8007000	4.25067e+07	2.17118e+07	3336900	6985150	0.510787	0.078503	0.321721	0.135341	1.67544e-06	0.262529	-0.969208	0.86857	-3.67111	5.77587	-1.63612	0.580822
	0	LPC(20:1)	LPC	20:01:00	20:01:00	2	549.379	C28 H56 O7 N1 P1	18.577	97260000	121200000	58350000	144400000	72150000	106100000	148900000	152500000	77500000	61900000	33980000	5008000	43120000	44320000	34490000	18570000	21920000	27530000	42700000	29700000	63130000	32990000	37140000	32800000	99910000	7.99647e+07	3.16583e+07	3.97433e+07	0.800367	0.316869	0.497011	0.488316	0.000526341	0.139537	-0.321266	0.311299	-1.65804	3.27873	-1.00865	0.855311
	0	LPC(22:6)	LPC	22:06:00	22:06:00	1	567.332	C30 H50 O7 N1 P1	14.849	15390000	16500000	40970000	4959000	33050000	25790000	120600000	7800000	9591000	9898000	11080000	15080000	11430000	6178000	19220000	24950000	1410000	2198000	6913000	3544000	11640000	7112000	15420000	18980000	22776500	2.90082e+07	1.08977e+07	10601500	1.2736	0.478461	0.365466	0.75105	0.102681	0.343203	0.348913	0.124331	-1.06353	0.98851	-1.45219	0.464449
	0	LPC(22:4)	LPC	22:04:00	22:04:00	1	571.364	C30 H54 O7 N1 P1	16.535	18800000	16860000	43230000	82220000	4159000	26810000	80560000	15560000	8313000	1690000	2148000	3903000	0	346900	832500	21600000	413800	17500000	2347000	1425000	14630000	14990000	356000	10030000	3.20132e+07	1.86957e+07	6782200	7.29633e+06	0.583999	0.211857	0.390269	0.449272	0.0626052	0.395882	-0.775961	0.347491	-2.23884	1.20339	-1.35746	0.402435
	0	LPC(35:6)	LPC	1 day, 11:06:00	1 day, 11:06:00	1	749.536	C43 H76 O7 N1 P1	24.739	1641000000	2904000000	2060000000	1035000000	2947000000	2727000000	2133000000	3189000000	2869000000	2978000000	2940000000	2967000000	2648000000	2801000000	2537000000	2552000000	2825000000	2794000000	2495000000	2848000000	2919000000	2524000000	3219000000	2731000000	2219000000	2846000000	2.69283e+09	2.78933e+09	1.28256	1.21353	0.980089	0.103935	0.171497	0.766313	0.359026	0.983237	0.279215	0.765744	-0.0290153	0.115594
	0	LPE(18:2)	LPE	18:02:00	18:02:00	1	477.286	C23 H44 O7 N1 P1	9.55	681200	359500	501700	27080000	39950	4561000	138300	539900	46540	23450	115300	59240	137200	226200	106800	2198000	133700	179500	85140	37390	38250	0	48130	225000	5537225	153788	496900	72318.3	0.0277735	0.0897381	0.470246	0.245507	0.276196	0.363747	-5.17015	0.609936	-3.47814	0.558783	-1.08851	0.4392
	0	LPE(18:2)	LPE	18:02:00	18:02:00	1	477.286	C23 H44 O7 N1 P1	15.348	10590000	6972000	15750000	29150000	1679000	1348000	109800000	547900	0	1500000	1635000	0	5332000	0	582100	0	0	919900	0	0	3034000	0	1178000	3014000	1.09148e+07	1.89138e+07	1139000	1.20433e+06	1.73285	0.104353	0.0636748	0.677501	0.0488116	0.353215	0.79315	0.16909	-3.26045	1.31148	-3.97313	0.451961
	0	LPE(20:4)	LPE	20:04:00	20:04:00	2	501.286	C25 H44 O7 N1 P1	15.208	470100000	255400000	668700000	1109000000	218400000	231700000	3267000000	206100000	147600000	237200000	240000000	153900000	262400000	202400000	152300000	136100000	163900000	1431000	24620000	97630000	50810000	73210000	1426000	30030000	4.92217e+08	7.08633e+08	153088500	4.62877e+07	1.43968	0.311019	0.0653196	0.692426	0.0437969	0.224977	0.525746	0.159627	-1.68493	1.35856	-3.93634	0.647861
	0	LPE(22:6)	LPE	22:06:00	22:06:00	1	525.285	C27 H44 O7 N1 P1	15.062	122000000	67310000	161500000	262400000	60160000	32330000	903800000	62160000	37830000	68040000	59160000	40570000	79770000	1348000	33510000	16770000	21720000	16340000	1973000	1244000	8955000	3476000	1483000	1903000	1.17617e+08	195260000	28243000	3.17233e+06	1.66014	0.240128	0.0162467	0.60639	0.0339225	0.205343	0.731304	0.217248	-2.05813	1.46951	-5.94371	0.68752
	0	LPE(22:5)	LPE	22:05:00	22:05:00	2	527.301	C27 H46 O7 N1 P1	15.656	84700000	60560000	141100000	248900000	45010000	50310000	866100000	45540000	31590000	37090000	1212000	25570000	41610000	1559000	630200	1319000	3458000	20440000	9226000	3351000	8890000	1942000	1920000	1460000	1.05097e+08	1.6785e+08	11502700	4.46483e+06	1.5971	0.109449	0.0266001	0.671035	0.0172567	0.269601	0.675458	0.173255	-3.19167	1.76304	-5.23243	0.569278
	0	LPS(18:0)	LPS	18:00:00	18:00:00	1	525.307	C24 H48 O9 N1 P1	17.507	1035000	16200000	20580000	87260000	11860000	51430000	145500000	17260000	2901000	4176000	1742000	5683000	1458000	0	0	967400	0	807600	0	0	0	0	0	0	3.13942e+07	2.95437e+07	538833	0	0.941056	0.0171635	0	0.946211	0.0406976	0.233611	-0.0876476	0.0240121	-5.86451	1.39043	#NUM!	0.631507
	0	LSM(d18:1)	LSM	d18:1	d18:1	1	464.338	C23 H49 O5 N2 P1	9.899	178000	207200	465200	447800	464900	2692000	4337000	609400	168700	0	0	454500	76090	0	0	53510	0	0	0	0	0	0	0	0	742517	928267	21600	0	1.25016	0.0290903	0	0.819653	0.0970718	0.20769	0.322116	0.0863698	-5.10332	1.01291	#NUM!	0.682584
	0	MG(24:5)	MG	1 day, 0:05:00	1 day, 0:05:00	1	432.324	C27 H44 O4	18.037	0	0	0	19660000	2957000	79550000	10620000	11340000	0	0	0	0	0	0	0	91560000	892200	0	4493000	0	0	0	0	894500	1.70278e+07	3660000	15408700	897917	0.214942	0.904913	0.245332	0.331412	0.936925	0.282197	-2.21798	0.479631	-0.14415	0.0282953	-2.02719	0.549448
	0	MG(36:4)	MG	1 day, 12:04:00	1 day, 12:04:00	1	602.527	C39 H70 O4	27.204	21120000	79570000	10740000	0	81600	67320000	10570000	32340000	12910000	27010000	4629000	3621000	4547000	32950000	10330000	3608000	9646000	3355000	9400000	44350000	23920000	28830000	43100000	13000000	2.98053e+07	15180000	1.07393e+07	27100000	0.509306	0.360317	1.78524	0.35426	0.231931	0.153254	-0.973395	0.450678	-1.47266	0.63464	0.836121	0.814587
	0	MG(38:5)	MG	1 day, 14:05:00	1 day, 14:05:00	2	628.543	C41 H72 O4	27.18	31850000	17750000	65260000	2862000	18420000	15060000	68600000	67030000	54860000	72680000	56790000	65160000	65090000	61500000	53940000	4810000	54130000	4642000	67600000	1247000	27950000	40570000	52640000	38390000	2.52003e+07	6.41867e+07	4.06853e+07	3.80662e+07	2.54706	1.61448	0.593054	0.00185171	0.311244	0.0220123	1.34883	2.73243	0.691066	0.506899	-0.753764	1.65734
	0	PC(15:0)	PC	15:00:00	15:00:00	1	495.296	C23 H46 O8 N1 P1	17.084	13680000	7902000	4995000	43570000	10760000	1921000	0	3612000	0	0	951600	1027000	0	2662000	378600	527300	2236000	0	0	0	0	0	0	0	1.38047e+07	931767	967317	0	0.0674965	0.0700717	0	0.0651403	0.0654826	0.134061	-3.88904	1.18615	-3.83502	1.18387	#NUM!	0.872698
	0	PC(18:0)	PC	18:00:00	18:00:00	1	537.343	C26 H52 O8 N1 P1	9.706	774100	13640	11770	46390000	230000	19120000	4664000	1011000	39100	65110	28930000	13920000	32840000	20890	9339	2373000	24400000	41940	31550000	49600	144600	25160000	24600000	27210000	1.10899e+07	8.10487e+06	9.94753e+06	1.8119e+07	0.730832	0.896988	2.23557	0.747467	0.909271	0.208397	-0.452388	0.126408	-0.156839	0.0413066	1.16065	0.681108
	0	PC(23:1)	PC	23:01:00	23:01:00	1	605.406	C31 H60 O8 N1 P1	16.977	79480000	37060000	50900000	36800000	37420000	53110000	73130000	49210000	88210000	177400000	158800000	96500000	173600000	113400000	35250000	5003000	76340000	2157000	1460000	2800000	6302000	7627000	43340000	34570000	4.91283e+07	1.07208e+08	67625000	16016500	2.18221	1.3765	0.149396	0.0226211	0.528166	0.00186714	1.12579	1.64549	0.461001	0.277229	-2.74279	2.72882
	0	PC(28:0)	PC	1 day, 4:00:00	1 day, 4:00:00	1	677.5	C36 H72 O8 N1 P1	22.492	886300000	1556000000	1378000000	543700000	1196000000	929200000	18550000	1584000000	1773000000	2086000000	1633000000	1399000000	1527000000	1374000000	944900000	980800000	1198000000	1317000000	1643000000	1034000000	2414000000	1335000000	1511000000	1269000000	1.08153e+09	1.41559e+09	1.22362e+09	1.53433e+09	1.30887	1.13137	1.08388	0.336283	0.440203	0.74397	0.388327	0.473295	0.178074	0.356347	0.116207	0.128444
	0	PC(29:0)	PC	1 day, 5:00:00	1 day, 5:00:00	1	691.515	C37 H74 O8 N1 P1	23.125	348600000	527900000	582600000	229200000	550400000	410600000	351900000	524100000	469200000	771000000	775200000	629800000	583600000	510200000	422400000	381700000	528600000	576700000	599800000	387100000	695800000	412900000	619900000	562000000	441550000	5.86867e+08	5.00533e+08	546250000	1.32911	1.13358	0.930791	0.133911	0.387225	0.64415	0.410456	0.873185	0.180889	0.412037	-0.103471	0.191013
	0	PC(30:2)	PC	1 day, 6:02:00	1 day, 6:02:00	1	701.5	C38 H72 O8 N1 P1	22.205	109800000	146000000	124700000	66150000	64960000	87370000	105200000	143700000	92260000	156600000	170600000	93030000	136200000	112600000	90860000	94290000	99210000	147500000	193400000	101400000	216300000	107400000	164600000	116600000	99830000	1.26898e+08	1.13443e+08	149950000	1.27114	1.13637	1.18165	0.192353	0.427087	0.364677	0.346128	0.715901	0.184426	0.369483	0.240808	0.438091
	0	PC(30:1)	PC	1 day, 6:01:00	1 day, 6:01:00	1	703.515	C38 H74 O8 N1 P1	22.65	2616000000	3459000000	3017000000	1371000000	2436000000	2045000000	2369000000	3673000000	3643000000	4706000000	3670000000	3025000000	3599000000	3353000000	1997000000	2115000000	2548000000	2669000000	4384000000	2819000000	4763000000	1893000000	2382000000	3378000000	2.49067e+09	3.51433e+09	2713500000	3.26983e+09	1.411	1.08947	0.930428	0.0410766	0.588943	0.671657	0.496719	1.38641	0.123623	0.229927	-0.104034	0.172852
	0	PC(31:2)	PC	1 day, 7:02:00	1 day, 7:02:00	1	715.515	C39 H74 O8 N1 P1	22.264	1606000	3118000	11650000	1234000	7218000	10040000	3013000	63340000	55410000	8609000	30550000	26980000	14380000	26940000	23100000	25450000	13090000	45570000	103100000	38890000	79210000	44000000	80210000	44660000	5811000	31317000	24755000	6.50117e+07	5.38926	4.26002	2.07592	0.0297202	0.00408276	0.0432464	2.43009	1.52695	2.09086	2.38905	1.05375	1.36405
	0	PC(32:1p)	PC	32:1p	32:1p	1	715.552	C40 H78 O7 N1 P1	23.637	41850000	13690000	26290000	2941000	22010000	7717000	70570000	85730000	8224000	55960000	56650000	31420000	103900000	83560000	56660000	44720000	4084000	57430000	25720000	53550000	8813000	37050000	40640000	30440000	19083000	5.14257e+07	5.83923e+07	3.27022e+07	2.69484	3.05991	0.635911	0.0292489	0.0263605	0.177557	1.4302	1.53389	1.61349	1.57905	-0.653102	0.750663
	0	PC(31:1)	PC	1 day, 7:01:00	1 day, 7:01:00	1	717.531	C39 H76 O8 N1 P1	23.229	588900000	1272000000	1147000000	473100000	1118000000	879300000	707500000	1704000000	1169000000	1330000000	1345000000	1230000000	1523000000	817900000	760600000	864000000	1218000000	1109000000	1654000000	972900000	1571000000	1032000000	1454000000	1060000000	913050000	1.24758e+09	1048750000	1290650000	1.36639	1.14862	1.03452	0.103768	0.464013	0.81658	0.45037	0.983935	0.199905	0.33347	0.0489616	0.0880015
	0	PC(31:1)	PC	1 day, 7:01:00	1 day, 7:01:00	1	717.531	C39 H76 O8 N1 P1	25.133	99400	303800000	64730000	31410000	521700000	431900000	734700000	869200000	788700000	897800000	719900000	724300000	609600000	690700000	582400000	524200000	715400000	827400000	1089000000	886300000	950100000	751100000	763200000	684500000	2.25607e+08	789100000	6.58283e+08	8.54033e+08	3.49768	2.91784	1.08229	0.000167714	0.00166904	0.369517	1.8064	3.77543	1.5449	2.77753	0.114084	0.432366
	0	PC(32:1e)	PC	32:1e	32:1e	1	717.567	C40 H80 O7 N1 P1	24.622	1227000000	1644000000	1110000000	560500000	1051000000	949400000	1148000000	1393000000	976000000	1162000000	728200000	615200000	1628000000	1564000000	847300000	876800000	1016000000	1057000000	1528000000	1163000000	1156000000	871000000	657100000	583400000	1.09032e+09	1.00373e+09	1164850000	9.93083e+08	0.920589	1.06836	0.98939	0.653833	0.719297	0.95598	-0.119371	0.184533	0.095397	0.143092	-0.0153893	0.0195512
	0	PC(32:1e)	PC	32:1e	32:1e	1	717.567	C40 H80 O7 N1 P1	25.711	260900000	457700000	536800000	4454000	650400000	596100000	148100000	293200000	35280000	176100000	46340000	204100000	501600000	459100000	288800000	428300000	590500000	370000000	213400000	213700000	19670000	183400000	216400000	76350000	4.17726e+08	150520000	4.39717e+08	153820000	0.360332	1.05264	1.02192	0.0319248	0.843154	0.951486	-1.4726	1.49587	0.0740184	0.0740929	0.0312879	0.0215974
	0	PC(32:1e)	PC	32:1e	32:1e	1	717.567	C40 H80 O7 N1 P1	25.823	228700000	53030000	462600000	89080000	38750000	596100000	107300000	34810000	140500000	226900000	190300000	206700000	435700000	422800000	28170000	82840000	463700000	469000000	112800000	41650000	167100000	85110000	133100000	169200000	244710000	151085000	317035000	118160000	0.617404	1.29555	0.782076	0.371598	0.58116	0.377451	-0.695713	0.429926	0.373569	0.235704	-0.354619	0.42314
	0	PC(31:0)	PC	1 day, 7:00:00	1 day, 7:00:00	1	719.547	C39 H78 O8 N1 P1	24.293	1217000000	1876000000	1823000000	76490000	2272000000	2289000000	1422000000	1793000000	1961000000	2268000000	2762000000	2327000000	1896000000	1720000000	2170000000	2031000000	2258000000	2627000000	2389000000	1598000000	2527000000	1938000000	2287000000	2265000000	1.59225e+09	2.08883e+09	2117000000	2.16733e+09	1.31188	1.32957	1.03758	0.233946	0.182043	0.74619	0.391632	0.630884	0.410956	0.739826	0.0532237	0.127151
	0	PC(18:0/13:0)	PC	18:0/13:0	1 day, 7:00:00	1	719.547	C39 H78 O8 N1 P1	26.214	0	34190000	0	0	26550000	2645000	9718000	15320000	11140000	8151000	13380000	66800000	11770000	11660000	858900	31930000	751800	30790000	27330000	6255000	85460000	28170000	84390000	57090000	1.05642e+07	20751500	1.46268e+07	4.81158e+07	1.96433	1.38457	2.31867	0.385969	0.643218	0.123692	0.974037	0.413448	0.469434	0.191642	1.2133	0.907659
	0	PC(14:0e/18:0)	PC	14:0e/18:0	32:0e	1	719.583	C40 H82 O7 N1 P1	25.896	801200000	1736000000	1152000000	254400000	1448000000	1337000000	1036000000	1172000000	816400000	1069000000	837400000	662900000	1951000000	1915000000	1246000000	1237000000	1547000000	1656000000	1427000000	1034000000	1096000000	750800000	656400000	561300000	1.12143e+09	9.32283e+08	1592000000	9.20917e+08	0.831332	1.41961	0.987808	0.427329	0.0889038	0.942546	-0.266503	0.369238	0.505496	1.05108	-0.0176979	0.0256974
	0	PC(32:2)	PC	1 day, 8:02:00	1 day, 8:02:00	1	729.531	C40 H76 O8 N1 P1	22.833	1769000000	2690000000	2266000000	975600000	1995000000	1617000000	1922000000	3054000000	2744000000	3568000000	3103000000	2650000000	3268000000	2737000000	1658000000	1692000000	2098000000	2285000000	3643000000	2197000000	3782000000	3035000000	2871000000	2461000000	1.88543e+09	2.84017e+09	2.28967e+09	2.99817e+09	1.50637	1.2144	1.05563	0.0158217	0.274518	0.654078	0.591079	1.80075	0.280241	0.561429	0.078105	0.18437
	0	PC(32:2)	PC	1 day, 8:02:00	1 day, 8:02:00	1	729.531	C40 H76 O8 N1 P1	23.468	845000000	1329000000	1369000000	558400000	1101000000	883200000	700700000	1231000000	812300000	1153000000	1321000000	1011000000	1383000000	1122000000	839000000	943500000	981600000	1055000000	1261000000	869500000	983000000	427700000	969300000	824600000	1.01427e+09	1.03817e+09	1.05402e+09	8.89183e+08	1.02356	1.03919	0.856494	0.885265	0.794545	0.341279	0.0336011	0.0529269	0.0554607	0.0998817	-0.223485	0.466891
	0	PC(32:1)	PC	1 day, 8:01:00	1 day, 8:01:00	1	731.547	C40 H78 O8 N1 P1	23.761	12970000000	17370000000	14550000000	8682000000	13610000000	13440000000	8369000000	10270000000	14720000000	16380000000	14020000000	8249000000	18190000000	17330000000	13260000000	13430000000	14040000000	14910000000	18200000000	15310000000	16700000000	13760000000	13270000000	13180000000	13437000000	1.20013e+10	1.51933e+10	15070000000	0.893156	1.13071	1.25569	0.45094	0.247569	0.0930209	-0.163016	0.345882	0.177227	0.606304	0.328485	1.03142
	0	PC(32:1)	PC	1 day, 8:01:00	1 day, 8:01:00	1	731.547	C40 H78 O8 N1 P1	24.033	13010000000	17430000000	14480000000	9138000000	13780000000	13550000000	5751000000	5650000000	15200000000	16490000000	14690000000	13250000000	18500000000	17570000000	13490000000	13740000000	14660000000	15610000000	18940000000	15540000000	17140000000	14270000000	13870000000	13470000000	1.35647e+10	11838500000	15595000000	1.55383e+10	0.872745	1.14968	1.31253	0.463927	0.170892	0.118959	-0.196367	0.333551	0.20123	0.767278	0.392345	0.924604
	0	PC(16:0/16:0)	PC	16:0/16:0	1 day, 8:00:00	1	733.562	C40 H80 O8 N1 P1	23.694	619300000	1071000000	771600000	363000000	702000000	459800000	818600000	1097000000	28570000	1037000000	1130000000	995300000	1244000000	1062000000	632000000	615200000	1041000000	1067000000	1488000000	866900000	1363000000	932100000	1094000000	1109000000	664450000	8.51078e+08	9.43533e+08	1.14217e+09	1.28088	1.42002	1.34202	0.369685	0.0865419	0.170074	0.357131	0.432169	0.505913	1.06277	0.424409	0.769361
	0	PC(16:0/16:0)	PC	16:0/16:0	1 day, 8:00:00	2	733.562	C40 H80 O8 N1 P1	24.887	5393000000	11600000000	11960000000	5393000000	15210000000	16950000000	12640000000	12900000000	15080000000	16660000000	18320000000	2260000000	14610000000	11220000000	15180000000	18560000000	17150000000	16850000000	15240000000	12270000000	17150000000	11580000000	13800000000	14070000000	1.10843e+10	1.29767e+10	15595000000	1.40183e+10	1.17072	1.40694	1.08027	0.54862	0.071557	0.681193	0.227398	0.260729	0.492562	1.14535	0.111395	0.16673
	0	PC(32:0)	PC	1 day, 8:00:00	1 day, 8:00:00	1	733.562	C40 H80 O8 N1 P1	24.929	7977000000	11650000000	12760000000	5579000000	15570000000	17570000000	12960000000	13310000000	15270000000	16510000000	19170000000	17890000000	14340000000	11220000000	15640000000	18860000000	16940000000	17570000000	15410000000	12640000000	17210000000	3707000000	18260000000	19100000000	11851000000	1.58517e+10	1.57617e+10	1.43878e+10	1.33758	1.32999	0.907654	0.0861141	0.0989483	0.57768	0.419626	1.06493	0.411411	1.00459	-0.139785	0.238313
	0	PC(17:4/16:1)	PC	17:4/16:1	1 day, 9:05:00	1	737.5	C41 H72 O8 N1 P1	23.05	1528000	8006000	7344000	588100	4799000	2687000	21290000	32520000	80360000	95170000	21200000	55350000	10330000	6016000	8889000	1243000	2806000	11630000	13540000	14330000	90150000	2875000	67690000	1683000	4.15868e+06	5.09817e+07	6819000	3.17113e+07	12.2591	1.6397	0.622014	0.0046123	0.237997	0.358378	3.61578	2.33608	0.713433	0.623429	-0.68498	0.445659
	0	PC(17:4/16:0)	PC	17:4/16:0	1 day, 9:04:00	1	739.515	C41 H74 O8 N1 P1	24.07	269100000	464600000	344300000	10980000	15250000	25060000	34010000	458300000	599000000	18130000	179000	652900000	393500000	381000000	497200000	83600000	462500000	456100000	595700000	335400000	588400000	530300000	10810000	429000000	188215000	2.93753e+08	3.78983e+08	414935000	1.56073	2.01357	1.41253	0.497464	0.0898399	0.453656	0.642223	0.303238	1.00975	1.04653	0.498281	0.343273
	0	PC(18:1p/16:2)	PC	18:1p/16:2	34:3p	1	739.552	C42 H78 O7 N1 P1	23.473	255500000	275800000	479800000	185100000	360900000	48170000	111200000	256400000	232100000	318300000	356500000	221600000	298700000	231900000	159600000	226800000	273500000	254600000	228100000	148000000	290000000	152800000	189200000	162200000	267545000	249350000	240850000	195050000	0.931993	0.900222	0.782234	0.799083	0.682369	0.21996	-0.101609	0.097408	-0.151647	0.16598	-0.354328	0.657657
	0	PC(33:3)	PC	1 day, 9:03:00	1 day, 9:03:00	1	741.531	C41 H76 O8 N1 P1	22.819	2327000	22290000	26810000	35010000	5010000	1451000	29720000	33520000	95290	66960000	82320000	57210000	20210000	56210000	21500000	49240000	58020000	16490000	85960000	23540000	100100000	8465000	89260000	34520000	15483000	4.49709e+07	36945000	5.69742e+07	2.90453	2.38617	1.26691	0.0533794	0.0553259	0.563713	1.53831	1.27263	1.25469	1.25707	0.341317	0.248942
	0	PC(15:2/18:1)	PC	15:2/18:1	1 day, 9:03:00	1	741.531	C41 H76 O8 N1 P1	24.43	9734000	13150000	102600000	17490000	183100000	148000000	150000000	123100000	141500000	409800000	224200000	137300000	140700000	13740000	184800000	140000000	126500000	208900000	230100000	63990000	359200000	9703000	276400000	71820000	7.90123e+07	197650000	1.35773e+08	168535500	2.50151	1.71838	0.852697	0.0548746	0.20205	0.696385	1.3228	1.26063	0.78105	0.694541	-0.229895	0.157151
	0	PC(33:2)	PC	1 day, 9:02:00	1 day, 9:02:00	1	743.547	C41 H78 O8 N1 P1	23.365	33080000	24760000	22870000	204000000	22390000	48500000	8751000	41860000	14370000	32000000	131200000	300600000	14110000	53230000	27680000	105300000	60410000	21550000	15800000	49920000	78890000	307800000	27100000	727200000	5.92667e+07	8.81302e+07	4.70467e+07	2.01118e+08	1.48701	0.793813	2.28206	0.609027	0.713295	0.380295	0.572415	0.215363	-0.333128	0.146731	1.19034	0.419879
	0	PC(15:1/18:1)	PC	15:1/18:1	1 day, 9:02:00	1	743.547	C41 H78 O8 N1 P1	25.152	214700000	1017000000	100100000	3593000	404500000	422500000	77630000	1257000000	79330000	787800000	493600000	412900000	1134000000	2135000000	531100000	472000000	420100000	111400000	1467000000	1370000000	903000000	354200000	272000000	134200000	3.60399e+08	5.18043e+08	800600000	7.50067e+08	1.43742	2.22143	1.44788	0.51917	0.216824	0.457428	0.523478	0.28469	1.15149	0.663892	0.533946	0.339677
	0	PC(34:2e)	PC	34:2e	34:2e	1	743.583	C42 H82 O7 N1 P1	24.772	828200000	1005000000	760300000	424700000	196500000	548300000	721200000	847400000	549100000	662800000	467600000	407100000	975600000	950600000	522600000	384500000	643200000	643200000	989600000	752900000	667100000	534300000	397000000	384900000	6.27167e+08	609200000	6.86617e+08	6.20967e+08	0.971353	1.09479	1.01931	0.898901	0.707017	0.921384	-0.0419329	0.0462882	0.130656	0.15057	0.0275999	0.0355593
	0	PC(16:0p/18:1)	PC	16:0p/18:1	34:1p	1	743.583	C42 H82 O7 N1 P1	24.821	828200000	1010000000	778300000	421400000	651400000	593200000	740600000	847400000	600500000	680800000	473900000	421100000	822900000	986700000	522600000	463400000	641200000	404400000	923700000	676200000	675200000	544200000	393600000	381100000	713750000	6.27383e+08	640200000	599000000	0.878996	0.896953	0.954759	0.435981	0.566987	0.795411	-0.186072	0.360533	-0.156896	0.246427	-0.0667912	0.0994083
	0	PC(34:2e)	PC	34:2e	34:2e	1	743.583	C42 H82 O7 N1 P1	25.709	210400000	405800000	271600000	73920000	345400000	292400000	82280000	244500000	61130000	82000000	53670000	77000000	337000000	336000000	277900000	267300000	278100000	286600000	273300000	101200000	84050000	94550000	102800000	93490000	2.66587e+08	1.00097e+08	297150000	1.24898e+08	0.375475	1.11465	1.24778	0.0132952	0.545013	0.565898	-1.41321	1.87631	0.156587	0.263593	0.31936	0.247261
	0	PC(33:1)	PC	1 day, 9:01:00	1 day, 9:01:00	1	745.562	C41 H80 O8 N1 P1	24.37	2466000000	3739000000	3305000000	1495000000	3122000000	2866000000	2716000000	3101000000	3291000000	3646000000	3532000000	3129000000	4209000000	3631000000	3058000000	2997000000	3329000000	3801000000	4018000000	2874000000	4050000000	3064000000	3640000000	3136000000	2.83217e+09	3.23583e+09	3.50417e+09	3.46367e+09	1.14253	1.23727	1.07041	0.271694	0.100612	0.381206	0.192231	0.56592	0.307165	0.99735	0.0981628	0.41884
	0	PC(33:1)	PC	1 day, 9:01:00	1 day, 9:01:00	1	745.562	C41 H80 O8 N1 P1	24.655	2483000000	3854000000	3215000000	1480000000	3204000000	2983000000	2687000000	3294000000	3313000000	3864000000	3688000000	3315000000	4211000000	3923000000	3110000000	138900000	3485000000	169000000	4353000000	3108000000	224800000	177300000	3664000000	3321000000	2.86983e+09	3.36017e+09	2506150000	2.47468e+09	1.17086	0.873274	0.736476	0.215071	0.670049	0.269646	0.227566	0.667418	-0.195494	0.173894	-0.441289	0.569206
	0	PC(15:1/18:0)	PC	15:1/18:0	1 day, 9:01:00	1	745.562	C41 H80 O8 N1 P1	26.273	773800000	1440000000	606600000	267200000	1500000000	522000000	1588000000	425300000	622900000	253000000	236200000	73780000	2265000000	1776000000	1552000000	1390000000	1563000000	1715000000	1692000000	632200000	312100000	356900000	1535000000	163900000	851600000	5.33197e+08	1.71017e+09	7.82017e+08	0.626112	2.00818	1.46666	0.321272	0.0051756	0.49545	-0.675508	0.493128	1.00589	2.28604	0.552532	0.305
	0	PC(15:1/18:0)	PC	15:1/18:0	1 day, 9:01:00	1	745.562	C41 H80 O8 N1 P1	26.418	744200000	2157000000	908600000	264400000	2124000000	1618000000	1875000000	685800000	593600000	660600000	578200000	596300000	2374000000	2242000000	1674000000	1723000000	1836000000	88420000	2063000000	1642000000	607300000	393700000	402100000	309800000	1302700000	8.31583e+08	1.65624e+09	9.02983e+08	0.638354	1.27139	1.08586	0.245004	0.461785	0.851726	-0.647572	0.610827	0.346404	0.33556	0.118839	0.0697001
	0	PC(34:1e)	PC	34:1e	34:1e	1	745.598	C42 H84 O7 N1 P1	25.837	5713000000	11470000000	7473000000	2554000000	7715000000	6967000000	6803000000	8502000000	5516000000	6725000000	4984000000	4357000000	10970000000	10180000000	5982000000	5892000000	7633000000	7660000000	9160000000	6582000000	6135000000	3305000000	4018000000	3643000000	6982000000	6.14783e+09	8.05283e+09	5.47383e+09	0.880526	1.15337	0.890368	0.545833	0.481835	0.55583	-0.183562	0.26294	0.205856	0.317102	-0.167527	0.255058
	0	PC(34:1e)	PC	34:1e	34:1e	1	745.598	C42 H84 O7 N1 P1	25.908	6026000000	11470000000	7864000000	2571000000	7906000000	6744000000	7004000000	8627000000	5590000000	6849000000	145200000	4386000000	11250000000	10160000000	6261000000	6153000000	7612000000	7695000000	9230000000	6890000000	7016000000	4646000000	4048000000	3611000000	7.09683e+09	5.43353e+09	8188500000	5.90683e+09	0.765628	1.15382	1.08711	0.348755	0.471403	0.75852	-0.385285	0.45748	0.206424	0.326608	0.120494	0.120033
	0	PC(16:0p/18:0)	PC	16:0p/18:0	34:0p	1	745.598	C42 H84 O7 N1 P1	26.542	535100000	272500000	487300000	146600000	160400000	264400000	81200000	317300000	131200000	18660000	30860000	10820000	291600000	375900000	130000000	191400000	229200000	244300000	261600000	207700000	25630000	13640000	10800000	52390000	311050000	98340000	2.43733e+08	9.52933e+07	0.316155	0.783582	0.969019	0.0270079	0.392616	0.963811	-1.6613	1.56851	-0.351843	0.406032	-0.0454031	0.0160079
	0	PC(33:0)	PC	1 day, 9:00:00	1 day, 9:00:00	1	747.578	C41 H82 O8 N1 P1	25.271	457800000	741300000	617500000	311300000	717200000	603600000	564200000	706600000	657100000	722700000	831200000	704700000	909300000	791400000	518000000	530300000	672200000	711200000	931900000	562600000	780100000	592400000	819300000	660700000	5.74783e+08	697750000	6.88733e+08	724500000	1.21394	1.19825	1.03834	0.135258	0.238607	0.704452	0.279692	0.868836	0.260927	0.622317	0.0542755	0.152149
	0	PC(33:0)	PC	1 day, 9:00:00	1 day, 9:00:00	1	747.578	C41 H82 O8 N1 P1	25.595	350500000	855400000	699100000	264200000	990100000	993400000	658100000	824200000	946600000	1166000000	1223000000	950100000	1069000000	515500000	480400000	1057000000	1000000000	610700000	1151000000	915200000	1240000000	901600000	973600000	975300000	6.92117e+08	9.61333e+08	7.88767e+08	1.02612e+09	1.38898	1.13964	1.06739	0.114546	0.589653	0.542021	0.474022	0.94102	0.188583	0.229403	0.0940861	0.265984
	0	PC(34:0e)	PC	34:0e	34:0e	1	747.614	C42 H86 O7 N1 P1	27.226	106800000	453800000	178000000	9414000	318300000	236800000	36330000	252900000	15230000	137600000	72920000	83370000	470200000	367500000	187200000	134600000	309900000	314100000	259000000	143200000	137100000	97890000	71510000	96840000	2.17186e+08	99725000	297250000	1.34257e+08	0.459169	1.36864	1.34627	0.139408	0.346844	0.455502	-1.1229	0.855713	0.452748	0.459866	0.428967	0.341509
	0	PC(34:5)	PC	1 day, 10:05:00	1 day, 10:05:00	1	751.515	C42 H74 O8 N1 P1	21.775	41650000	1465000	3976000	35360000	1033000	36540000	65530000	124400000	49290000	151500000	118900000	10030000	106500000	60410000	52550000	18590000	12090000	81100000	122900000	56260000	230500000	20540000	153500000	121300000	20004000	8.66083e+07	5.52067e+07	117500000	4.32955	2.75978	1.35668	0.0170877	0.0626441	0.426372	2.11422	1.76732	1.46455	1.20312	0.440083	0.370212
	0	PC(14:0/20:4)	PC	14:0/20:4	1 day, 10:04:00	2	753.531	C42 H76 O8 N1 P1	22.6	1117000000	1590000000	2337000000	1100000000	1962000000	1586000000	1135000000	1798000000	2367000000	2523000000	3500000000	3001000000	1408000000	1028000000	1518000000	1552000000	1770000000	1956000000	1761000000	979700000	3016000000	1955000000	3221000000	2887000000	1.61533e+09	2.38733e+09	1.53867e+09	2.30328e+09	1.47792	0.952538	0.964793	0.0798423	0.751383	0.869052	0.563568	1.09777	-0.0701512	0.124138	-0.0517081	0.0609544
	0	PC(34:4)	PC	1 day, 10:04:00	1 day, 10:04:00	1	753.531	C42 H76 O8 N1 P1	22.954	1117000000	1605000000	2273000000	1096000000	1959000000	23790000	1179000000	1852000000	2483000000	2885000000	3499000000	3130000000	1467000000	1240000000	1522000000	1616000000	1772000000	2004000000	1807000000	1125000000	3103000000	1958000000	3234000000	2924000000	1.34563e+09	2.50467e+09	1603500000	2358500000	1.86133	1.19163	0.941642	0.0359758	0.468404	0.773578	0.896335	1.44399	0.252941	0.32938	-0.086749	0.111496
	0	PC(34:4)	PC	1 day, 10:04:00	1 day, 10:04:00	1	753.531	C42 H76 O8 N1 P1	23.759	87020000	54970000	86240000	117300000	76510000	110400000	106400000	100600000	56900000	82750000	63130000	78570000	92550000	210500000	127600000	96170000	95070000	97110000	100700000	100400000	8138000	119000000	82720000	72250000	88740000	8.13917e+07	1.19833e+08	8.05347e+07	0.917193	1.35039	0.989471	0.562779	0.170512	0.962603	-0.124703	0.249662	0.433373	0.768244	-0.0152712	0.016553
	0	PC(34:3)	PC	1 day, 10:03:00	1 day, 10:03:00	1	755.547	C42 H78 O8 N1 P1	23.104	1137000000	1786000000	1674000000	641900000	1320000000	1055000000	1107000000	1759000000	1679000000	2838000000	1612000000	1550000000	1994000000	1878000000	1212000000	1315000000	1642000000	1936000000	2705000000	1605000000	2338000000	1754000000	2618000000	2047000000	1.26898e+09	1757500000	1.66283e+09	2.17783e+09	1.38497	1.31037	1.23917	0.124846	0.103028	0.190176	0.469852	0.903625	0.38997	0.987044	0.309369	0.720845
	0	PC(34:3)	PC	1 day, 10:03:00	1 day, 10:03:00	1	755.547	C42 H78 O8 N1 P1	23.484	730600000	1128000000	966400000	366200000	742300000	843400000	859900000	1196000000	462000000	1140000000	1307000000	995800000	1341000000	1001000000	660600000	818500000	846900000	991100000	1658000000	1028000000	1071000000	714300000	1133000000	994800000	796150000	993450000	9.43183e+08	1099850000	1.24782	1.18468	1.1071	0.253228	0.323723	0.561037	0.319407	0.596488	0.244498	0.489826	0.146788	0.251009
	0	PC(34:2)	PC	1 day, 10:02:00	1 day, 10:02:00	1	757.562	C42 H80 O8 N1 P1	23.957	2694000000	3481000000	11060000000	5981000000	11190000000	10210000000	7678000000	2312000000	3211000000	4064000000	3183000000	6908000000	3476000000	3413000000	9490000000	10240000000	11100000000	12550000000	2685000000	3394000000	13150000000	3267000000	3151000000	7184000000	7436000000	4.55933e+09	8.37817e+09	5.47183e+09	0.613143	1.1267	1.20014	0.145136	0.685701	0.641628	-0.705704	0.838226	0.172108	0.163865	0.263201	0.192717
	0	PC(34:2)	PC	1 day, 10:02:00	1 day, 10:02:00	1	757.562	C42 H80 O8 N1 P1	24.144	718600000	13920000000	12240000000	5261000000	11580000000	10820000000	9949000000	9182000000	11030000000	8435000000	7206000000	7116000000	11870000000	13810000000	10750000000	8295000000	11930000000	12660000000	5362000000	7394000000	13010000000	7283000000	109400000	229600000	9.08993e+09	8.81967e+09	11552500000	5.56467e+09	0.970267	1.27091	0.630938	0.902616	0.288855	0.151687	-0.0435456	0.0444969	0.345863	0.53932	-0.664429	0.819053
	0	PC(34:2)	PC	1 day, 10:02:00	1 day, 10:02:00	1	757.562	C42 H80 O8 N1 P1	25.614	1556000	758000	3045000	865600	250200	15460000	40190000	34470000	15130000	71500000	48220000	38720000	42650000	43410000	1145000	17680000	36890000	37870000	71900000	44490000	76270000	55660000	41550000	24490000	3655800	4.13717e+07	2.99408e+07	5.23933e+07	11.3167	8.18995	1.26641	0.000750735	0.00490445	0.339301	3.50038	3.12451	3.03386	2.30941	0.34074	0.469415
	0	PC(35:1p)	PC	35:1p	35:1p	1	757.598	C43 H84 O7 N1 P1	27.973	2967000	322600000	11640000	0	191500000	77140000	96770000	3697000	67750000	8215000	17920000	60050000	409100000	59690000	119600000	92130000	97200000	3620000	157100000	39950000	129100000	80870000	39910000	29980000	100974500	4.24003e+07	1.30223e+08	79485000	0.419911	1.28967	1.87463	0.317147	0.718828	0.193632	-1.25184	0.498739	0.366997	0.143375	0.906607	0.713023
	0	PC(34:1)	PC	1 day, 10:01:00	1 day, 10:01:00	1	759.578	C42 H82 O8 N1 P1	24.899	890200000	25330000000	20010000000	17300000000	35360000000	34090000000	22300000000	8301000000	29610000000	32660000000	17720000000	18490000000	32150000000	16130000000	31550000000	34090000000	22560000000	36580000000	39300000000	32540000000	31920000000	21470000000	29140000000	16280000000	2.21634e+10	21513500000	2.88433e+10	2.84417e+10	0.970678	1.3014	1.32204	0.92005	0.298688	0.191108	-0.0429348	0.0361885	0.380061	0.524782	0.402764	0.718722
	0	PC(34:1)	PC	1 day, 10:01:00	1 day, 10:01:00	1	759.578	C42 H82 O8 N1 P1	25.104	24070000000	6562000000	35470000000	16980000000	36020000000	34560000000	8651000000	35950000000	29580000000	32790000000	30630000000	27810000000	9410000000	7984000000	32480000000	34000000000	36380000000	37470000000	39590000000	33080000000	32780000000	27950000000	29040000000	27490000000	2.56103e+10	27568500000	2.62873e+10	31655000000	1.07646	1.02643	1.14823	0.762659	0.929492	0.371806	0.106295	0.11767	0.0376418	0.0317545	0.199413	0.429683
	0	PC(34:0)	PC	1 day, 10:00:00	1 day, 10:00:00	1	761.593	C42 H84 O8 N1 P1	26.168	2171000000	4097000000	3667000000	1741000000	6659000000	9028000000	4870000000	5414000000	5063000000	6008000000	5825000000	5013000000	7952000000	6733000000	6293000000	8931000000	7165000000	7511000000	6678000000	4548000000	6285000000	4733000000	5032000000	5786000000	4560500000	5365500000	7.43083e+09	5.51033e+09	1.17652	1.62939	1.02699	0.502232	0.0382189	0.727151	0.234521	0.299096	0.704332	1.41772	0.038427	0.138375
	0	PC(36:5p)	PC	36:5p	36:5p	1	763.552	C44 H78 O7 N1 P1	23.208	57520000	27460000	12810000	88740000	31920000	112800000	61620000	63870000	11860000	74940000	79030000	2606000	3788000	1312000	60180000	28180000	3294000	4447000	2911000	1508000	1854000	1249000	5328000	1261000	5.52083e+07	4.89877e+07	1.68668e+07	2.35183e+06	0.887324	0.305512	0.0480087	0.771555	0.0654985	0.00628407	-0.172467	0.112633	-1.7107	1.18377	-4.38056	2.20176
	0	PC(36:4p)	PC	36:4p	36:4p	1	765.567	C44 H80 O7 N1 P1	23.519	403000000	550800000	718000000	313400000	548500000	444300000	352400000	320300000	348900000	506600000	500000000	414600000	483400000	381700000	292400000	345200000	463000000	449100000	425400000	271700000	455600000	299700000	321800000	312400000	4.96333e+08	4.07133e+08	4.02467e+08	3.47767e+08	0.820282	0.81088	0.854184	0.208744	0.181129	0.214481	-0.285808	0.680386	-0.30244	0.742012	-0.227382	0.668611
	0	PC(36:4p)	PC	36:4p	36:4p	1	765.567	C44 H80 O7 N1 P1	23.823	421700000	556100000	711300000	20420000	5425000	8671000	3872000	4076000	342000000	497800000	504400000	408600000	12440000	10300000	9177000	4498000	7644000	4309000	2771000	3823000	1790000	213900000	222700000	195500000	2.87269e+08	293458000	8.06133e+06	1.06747e+08	1.02154	0.0280619	0.363757	0.969905	0.0555365	0.107554	0.03075	0.0132708	-5.15524	1.25542	-1.45895	0.968373
	0	PC(36:4p)	PC	36:4p	36:4p	1	765.567	C44 H80 O7 N1 P1	24.476	1521000000	1866000000	3192000000	1261000000	3044000000	2753000000	657500000	1230000000	1004000000	1023000000	1496000000	1426000000	1335000000	1261000000	1803000000	1808000000	1843000000	2343000000	638100000	713000000	1086000000	858900000	1254000000	1289000000	2.27283e+09	1.13942e+09	1.73217e+09	9.73167e+08	0.50132	0.762118	0.854092	0.0104925	0.179085	0.350898	-0.996196	1.97912	-0.391914	0.746941	-0.227537	0.454819
	0	PC(36:4p)	PC	36:4p	36:4p	1	765.567	C44 H80 O7 N1 P1	24.777	60920000	106200000	3211000000	48520000	3080000000	2915000000	14910000	1240000000	28140000	40250000	15700000	56460000	1424000000	1303000000	51290000	1794000000	2089000000	2375000000	94560000	116400000	741800000	474200000	1086000000	1118000000	1.57027e+09	2.32577e+08	1.50605e+09	605160000	0.148112	0.959099	2.60198	0.0853942	0.933417	0.203437	-2.75524	1.06857	-0.0602476	0.0299244	1.37961	0.691571
	0	PC(36:4e)	PC	36:4e	36:4e	1	767.583	C44 H82 O7 N1 P1	24.684	2271000000	43950000	3757000000	1571000000	3099000000	2724000000	1456000000	1797000000	1277000000	1554000000	1404000000	1261000000	2664000000	2211000000	2112000000	2023000000	2413000000	2878000000	1637000000	1307000000	1169000000	1100000000	1051000000	990400000	2244325000	1.45817e+09	2383500000	1.20907e+09	0.649713	1.06201	0.829169	0.17599	0.805641	0.0766135	-0.622126	0.754512	0.0868	0.0938584	-0.270262	1.11569
	0	PC(36:4e)	PC	36:4e	36:4e	1	767.583	C44 H82 O7 N1 P1	25.948	147000000	158500000	203800000	214800000	117000000	226000000	156100000	129100000	107900000	44480000	71550000	100400000	116600000	130500000	84550000	127900000	73900000	81570000	80080000	209700000	84250000	94920000	68740000	99530000	177850000	1.01588e+08	1.02503e+08	1.06203e+08	0.571202	0.576347	1.04543	0.00992069	0.00426268	0.866214	-0.807926	2.00346	-0.79499	2.37032	0.0640943	0.0623748
	0	PC(18:0/17:3)	PC	18:0/17:3	1 day, 11:03:00	1	769.562	C43 H80 O8 N1 P1	25.67	67720000	213400000	5037000	57130000	1008000	8867000	34040000	45450000	107300000	57340000	110900000	27350000	290000000	127200000	281400000	322800000	343000000	398000000	251300000	39030000	117100000	143800000	399200000	24510000	5.88603e+07	63730000	2.93733e+08	162490000	1.08273	4.99034	2.54966	0.895788	0.000834825	0.129695	0.114677	0.047795	2.31914	3.0784	1.35031	0.887076
	0	PC(18:0/17:3)	PC	18:0/17:3	1 day, 11:03:00	1	769.562	C43 H80 O8 N1 P1	25.98	250500000	557600000	148200000	59150000	377800000	283000000	23190000	105400000	153400000	111000000	16940000	138400000	556200000	613700000	327300000	35520000	332500000	363400000	723800000	425900000	337900000	133500000	134800000	133700	279375000	9.13883e+07	3.71437e+08	2.92672e+08	0.327117	1.32953	3.20251	0.0317858	0.42209	0.0953286	-1.61212	1.49777	0.410913	0.374594	1.6792	1.02078
	0	PC(35:2)	PC	1 day, 11:02:00	1 day, 11:02:00	1	771.578	C43 H82 O8 N1 P1	24.436	1064000000	1771000000	1315000000	543200000	822000000	1172000000	1285000000	69550000	1575000000	1857000000	1681000000	1448000000	2004000000	1847000000	1221000000	1224000000	1435000000	1150000000	1550000000	1546000000	2119000000	291700000	1670000000	1077000000	1.11453e+09	1.31926e+09	1.48017e+09	1.37562e+09	1.18369	1.32806	1.04272	0.528838	0.137853	0.880818	0.243287	0.276677	0.40932	0.860582	0.0603514	0.0551139
	0	PC(35:2)	PC	1 day, 11:02:00	1 day, 11:02:00	1	771.578	C43 H82 O8 N1 P1	24.72	1085000000	166600000	1312000000	585600000	1324000000	1174000000	1289000000	1645000000	1409000000	1864000000	1687000000	1468000000	2041000000	1880000000	1237000000	1232000000	1496000000	1609000000	2090000000	24900000	2136000000	1503000000	1757000000	1568000000	941200000	1.56033e+09	1582500000	1513150000	1.65781	1.68136	0.969761	0.0141044	0.0205679	0.888323	0.729281	1.85065	0.749632	1.68681	-0.0442993	0.0514293
	0	PC(18:0/17:2)	PC	18:0/17:2	1 day, 11:02:00	1	771.578	C43 H82 O8 N1 P1	25.979	160800000	291800000	169900000	49140000	125200000	117100000	121700000	131300000	73430000	25100000	54010000	43370000	245200000	330100000	9415000	15400000	16740000	100500000	21470000	122500000	176800000	41490000	36330000	11990000	1.52323e+08	7.48183e+07	1.19559e+08	68430000	0.491181	0.784904	0.914615	0.0644341	0.62478	0.846694	-1.02567	1.19088	-0.349412	0.204273	-0.128763	0.0722733
	0	PC(18:0/17:2)	PC	18:0/17:2	1 day, 11:02:00	1	771.578	C43 H82 O8 N1 P1	26.322	19750000	223100000	52450000	4054000	7436000	4330000	32420000	19080000	36390000	58930000	17420000	89420000	62900000	17050000	63410000	6246000	69150000	9445000	169100000	9732000	91920000	4091000	85320000	67490000	5.18533e+07	4.22767e+07	38033500	71275500	0.815312	0.733482	1.68593	0.800041	0.717548	0.31247	-0.294575	0.0968878	-0.447166	0.144149	0.753545	0.505192
	0	PC(36:2e)	PC	36:2e	36:2e	1	771.614	C44 H86 O7 N1 P1	25.844	1607000000	3178000000	1605000000	191900000	1376000000	1342000000	1551000000	1934000000	1032000000	1106000000	290700000	552900000	3038000000	2894000000	1072000000	672200000	1416000000	697500000	837600000	1646000000	1161000000	781700000	349400000	459500000	1.54998e+09	1.07777e+09	1.63162e+09	8.72533e+08	0.695341	1.05267	0.809575	0.331759	0.891958	0.530294	-0.524208	0.479177	0.0740494	0.0496554	-0.304763	0.275483
	0	PC(37:7p)	PC	37:7p	37:7p	1	773.536	C45 H76 O7 N1 P1	24.341	349700000	887000000	537300000	130500000	856700000	782600000	409700000	948200000	795500000	883300000	820000000	850300000	933100000	868900000	760100000	779700000	760500000	880700000	985500000	783800000	896700000	750700000	864200000	727000000	5.90633e+08	784500000	830500000	834650000	1.32824	1.40612	1.06393	0.217472	0.0914178	0.580629	0.409511	0.662597	0.491717	1.03897	0.0893979	0.236101
	0	PC(17:0/18:1)	PC	17:0/18:1	1 day, 11:01:00	1	773.593	C43 H84 O8 N1 P1	25.261	4024000	767000000	388600000	139800000	362700000	489200000	611700000	737400000	731200000	170100000	698300000	618300000	214200000	864500000	471600000	397500000	223100000	595600000	1476000000	1854000000	919500000	549400000	1712000000	565500000	358554000	594500000	4.61083e+08	1179400000	1.65805	1.28595	1.98385	0.12317	0.505434	0.0424223	0.729486	0.909496	0.362837	0.296336	0.988304	1.37241
	0	PC(35:1)	PC	1 day, 11:01:00	1 day, 11:01:00	1	773.593	C43 H84 O8 N1 P1	25.597	1109000000	2542000000	1152000000	671000000	2147000000	1926000000	1725000000	2048000000	2028000000	2582000000	2078000000	1680000000	2687000000	2653000000	1740000000	2046000000	2145000000	2153000000	2354000000	1669000000	2412000000	1543000000	1760000000	1557000000	1.59117e+09	2023500000	2.23733e+09	1882500000	1.27171	1.4061	0.930319	0.209694	0.0788732	0.514673	0.346768	0.678414	0.491695	1.10307	-0.104203	0.288469
	0	PC(36:7)	PC	1 day, 12:07:00	1 day, 12:07:00	1	775.515	C44 H74 O8 N1 P1	22.555	28090000	5228000	51340000	35400000	57850000	3431000	44690000	25120000	80790000	64860000	49800000	104300000	16580000	16160000	76390000	69430000	56580000	28740000	25770000	43680000	63160000	73900000	93610000	34840000	3.02232e+07	6.15933e+07	43980000	5.58267e+07	2.03795	1.45518	0.906375	0.0595752	0.361048	0.718551	1.02712	1.22493	0.541193	0.442435	-0.14182	0.143542
	0	PC(35:0)	PC	1 day, 11:00:00	1 day, 11:00:00	1	775.609	C43 H86 O8 N1 P1	26.78	2890000	72120000	4784000	5233000	54720000	146900000	44070000	45870000	61350000	98450000	81710000	40010000	64040000	52780000	55270000	122000000	90210000	11490000	70130000	31560000	53010000	41680000	39650000	57550000	47774500	61910000	65965000	48930000	1.29588	1.38076	0.790341	0.585938	0.527146	0.273427	0.373932	0.232148	0.46546	0.278069	-0.339453	0.563158
	0	PC(36:6)	PC	1 day, 12:06:00	1 day, 12:06:00	1	777.531	C44 H76 O8 N1 P1	22.313	410000000	67700000	585800000	56660000	477300000	95990000	173200000	474700000	533100000	31770000	698900000	708000000	433300000	423700000	44780000	124000000	303700000	286700000	25850000	437800000	656100000	430300000	630200000	547600000	2.82242e+08	4.36612e+08	2.69363e+08	4.54642e+08	1.54694	0.954371	1.0413	0.324097	0.913604	0.905031	0.62942	0.489325	-0.0673775	0.0392422	0.0583792	0.0433368
	0	PC(36:5)	PC	1 day, 12:05:00	1 day, 12:05:00	1	779.547	C44 H78 O8 N1 P1	22.751	2425000000	3193000000	4143000000	1923000000	3549000000	3085000000	3027000000	3873000000	4021000000	5194000000	6839000000	5844000000	2356000000	2609000000	2541000000	2702000000	2414000000	3608000000	4005000000	2669000000	5809000000	4003000000	6085000000	5492000000	3053000000	4.79967e+09	2705000000	4.67717e+09	1.57211	0.886014	0.974477	0.024761	0.373369	0.880348	0.652707	1.60623	-0.174599	0.427862	-0.0372994	0.0553457
	0	PC(36:5)	PC	1 day, 12:05:00	1 day, 12:05:00	1	779.547	C44 H78 O8 N1 P1	23.076	2146000000	3167000000	3710000000	1716000000	3459000000	2718000000	3025000000	4127000000	836000000	6188000000	7273000000	5960000000	809400000	2642000000	2641000000	2820000000	3132000000	3528000000	3790000000	2668000000	6253000000	4100000000	5814000000	5443000000	2.81933e+09	4.56817e+09	2595400000	4678000000	1.6203	0.920572	1.02404	0.118101	0.661831	0.924088	0.696261	0.927746	-0.119397	0.179253	0.0342766	0.0342865
	0	PC(16:0/20:4)	PC	16:0/20:4	1 day, 12:04:00	2	781.562	C44 H80 O8 N1 P1	23.789	6036000000	4145000000	12600000000	4583000000	7774000000	10690000000	789400000	4524000000	6899000000	9991000000	13350000000	8793000000	894600000	723700000	755100000	177300000	487900000	2147000000	2165000000	231300000	7259000000	6801000000	352100000	682600000	7638000000	7.39107e+09	8.64267e+08	2.91517e+09	0.96767	0.113154	0.394418	0.915459	0.000750265	0.0728295	-0.0474123	0.0383612	-3.14365	3.12479	-1.3422	1.13769
	0	PC(36:4)	PC	1 day, 12:04:00	1 day, 12:04:00	1	781.562	C44 H80 O8 N1 P1	24.017	148700000	6357000000	866300000	84590000	9318000000	129600000	14530000	142900000	306600000	49340000	7513000	304000000	6926000000	68480000	9199000000	134800000	278400000	244700000	14290000	80270000	174900000	20120000	10250000000	28390000	2817365000	137480500	2.80856e+09	1.76133e+09	0.0487975	0.996876	12.8115	0.132896	0.997087	0.361685	-4.35705	0.87649	-0.00451415	0.0012671	3.67936	0.441669
	0	PC(36:3)	PC	1 day, 12:03:00	1 day, 12:03:00	1	783.578	C44 H82 O8 N1 P1	24.11	5189000000	8813000000	7701000000	2986000000	179900000	2406000000	3370000000	6866000000	7794000000	10010000000	788400000	8025000000	8719000000	8578000000	4010000000	7123000000	5896000000	6279000000	7567000000	6064000000	4062000000	7564000000	8405000000	5461000000	4.54582e+09	6.14223e+09	6767500000	6520500000	1.35118	1.48873	1.06158	0.429453	0.17779	0.811026	0.434224	0.367084	0.574083	0.750092	0.0862193	0.090965
	0	PC(36:3)	PC	1 day, 12:03:00	1 day, 12:03:00	1	783.578	C44 H82 O8 N1 P1	24.647	1105000000	1949000000	461100000	140100000	331000000	882900000	1780000000	2842000000	1267000000	865100000	2072000000	2327000000	2902000000	1121000000	1060000000	1095000000	1059000000	128900000	875400000	1397000000	236900000	1183000000	1129000000	540500	8.11517e+08	1858850000	1227650000	8.0364e+08	2.29059	1.51278	0.432332	0.0252493	0.384683	0.017619	1.19572	1.59775	0.597207	0.414897	-1.20979	1.75402
	0	PC(36:3)	PC	1 day, 12:03:00	1 day, 12:03:00	1	783.578	C44 H82 O8 N1 P1	26.16	1234000	126100000	189200000	113000000	60350000	183500000	101100000	103600000	44940000	19270000	134400000	190600000	23630000	128600000	205900000	256700000	112100000	130800000	95150000	111200000	190100000	77240000	101400000	214700000	1.12231e+08	98985000	142955000	1.31632e+08	0.881978	1.27376	1.32981	0.739863	0.502966	0.360975	-0.181185	0.130849	0.349094	0.298461	0.411225	0.442523
	0	PC(36:2)	PC	1 day, 12:02:00	1 day, 12:02:00	1	785.593	C44 H84 O8 N1 P1	24.976	18520000000	24670000000	19430000000	20220000	1086000000	16360000000	20860000000	22930000000	9778000000	1464000000	6296000000	5354000000	1666000000	24880000000	1761000000	16130000000	12430000000	7722000000	3647000000	26570000000	12700000000	10120000000	11100000000	17230000000	1.33477e+10	1.11137e+10	1.07648e+10	1.35612e+10	0.832628	0.806493	1.22022	0.694329	0.653155	0.619765	-0.264257	0.158435	-0.310266	0.184984	0.287146	0.207773
	0	PC(36:2)	PC	1 day, 12:02:00	1 day, 12:02:00	1	785.593	C44 H84 O8 N1 P1	25.266	10940000000	2968000000	19200000000	3688000000	19880000000	15810000000	8320000000	4151000000	8169000000	13900000000	20020000000	17320000000	8609000000	2720000000	442400000	16830000000	4416000000	845400000	971900000	14770000000	965000000	10690000000	10960000000	6505000000	12081000000	11980000000	5643800000	7.47698e+09	0.99164	0.467163	0.624122	0.980065	0.136515	0.215181	-0.012112	0.00874515	-1.098	0.864821	-0.6801	0.667197
	0	PC(36:2)	PC	1 day, 12:02:00	1 day, 12:02:00	1	785.593	C44 H84 O8 N1 P1	25.72	143100000	581700000	3041000000	285000000	73650000	2402000000	5197000	137000000	73800000	158600000	281400000	1548000000	306600000	31010000	121600	73950000	17460000	602400000	190300000	253100000	9323000	7548000	161100000	638800000	1.08774e+09	3.67333e+08	171923600	210028500	0.337702	0.158056	0.571766	0.242262	0.118906	0.554498	-1.56618	0.615714	-2.6615	0.924796	-0.806503	0.2561
	0	PC(36:2)	PC	1 day, 12:02:00	1 day, 12:02:00	1	785.593	C44 H84 O8 N1 P1	26.007	60620000	19470000	41230000	21930000	97580000	4743000	12120000	147500000	18690000	100700000	163600000	107900000	65870000	58540000	16590000	26700000	4796000	32800000	140400000	84380000	22500000	71960000	117800000	73990000	4.09288e+07	9.17517e+07	34216000	8.51717e+07	2.24174	0.835988	0.928285	0.115099	0.699361	0.835616	1.16462	0.93893	-0.258446	0.155298	-0.107361	0.0779933
	0	PC(36:1)	PC	1 day, 12:01:00	1 day, 12:01:00	1	787.609	C44 H86 O8 N1 P1	26.114	79390000	105200	29510000	25600000	602400000	10490000000	8881000000	217300000	721500000	365900000	7547000000	5070000000	8249000000	221800000	521900000	754200000	1417000000	79350000	1293000000	2475000000	10470000000	462100000	4127000000	6874000000	1.87117e+09	3800450000	1873875000	4.28352e+09	2.03106	1.00145	1.12711	0.429859	0.999022	0.831866	1.02223	0.366674	0.00208598	0.000424882	0.172625	0.0799468
	0	PC(18:0/18:1)	PC	18:0/18:1	1 day, 12:01:00	1	787.609	C44 H86 O8 N1 P1	26.871	8684000	879600000	975600000	29740000	562300000	14740000	880600000	1284000000	336300000	1113000000	110000000	785200000	557400000	10000000	126600000	681500000	65240000	342400000	8912000	58060000	81310	56550000	5354000	141400000	4.11777e+08	7.51517e+08	297190000	4.50596e+07	1.82506	0.721725	0.0599582	0.221982	0.608435	0.00341891	0.867941	0.653682	-0.470479	0.215786	-4.0599	2.46611
	0	PC(36:1)	PC	1 day, 12:01:00	1 day, 12:01:00	1	787.609	C44 H86 O8 N1 P1	27.137	12730000	294400000	79190000	141500000	230800000	8597000	9811000	5880000	273700000	330300000	15190000	55360000	78680000	30810000	119100000	119000000	207500000	67970000	76960000	69400000	3280000	91640000	138100000	4138000	127869500	1.1504e+08	1.03843e+08	6.39197e+07	0.899669	0.812104	0.555629	0.870462	0.66468	0.440948	-0.152535	0.0602503	-0.300264	0.177387	-0.847806	0.355612
	0	PC(37:7)	PC	1 day, 13:07:00	1 day, 13:07:00	1	789.531	C45 H76 O8 N1 P1	23.79	59900000	175300000	8557000	34660000	28570000	89050000	231000000	349300000	275300000	151000000	191900000	119500000	227200000	183800000	126900000	145400000	13240000	80660000	46410000	52650000	171900000	44810000	343300000	55810000	6.60062e+07	2.19667e+08	1.29533e+08	1.19147e+08	3.32797	1.96244	0.542398	0.00460973	0.139024	0.124536	1.73464	2.33632	0.972651	0.856911	-0.882577	0.904705
	0	PC(38:6p)	PC	38:6p	38:6p	1	789.567	C46 H80 O7 N1 P1	24.108	193000000	60090000	245100000	18560000	152000000	22110000	9768000	181800000	23670000	25560000	38500000	76960000	102900000	38280000	20300000	74480000	17280000	361300000	85910000	16360000	41250000	29360000	28520000	51000000	1.15143e+08	5.93763e+07	1.02423e+08	4.20667e+07	0.515673	0.889529	0.708475	0.261704	0.851338	0.551096	-0.955471	0.58219	-0.168886	0.0698978	-0.497211	0.258773
	0	PC(36:0)	PC	1 day, 12:00:00	1 day, 12:00:00	1	789.625	C44 H88 O8 N1 P1	27.307	6283000	32570000	1447000	20200000	86970000	116900000	84190000	64310000	85700000	128400000	58160000	17960000	95880000	35170000	84970000	117900000	93550000	107300000	109800000	61900000	102000000	32920000	41840000	80080000	4.40617e+07	73120000	8.91283e+07	7.14233e+07	1.65949	2.02281	0.976796	0.260074	0.0734734	0.932978	0.730742	0.584904	1.01636	1.13387	-0.0338706	0.0301286
	0	PC(18:1/19:5)	PC	18:1/19:5	1 day, 13:06:00	1	791.547	C45 H78 O8 N1 P1	22.852	237000000	310400000	106900000	122700000	127000000	107300000	135200000	207200000	109700000	8908000	4017000	138200000	224400000	230200000	123400000	124300000	91960000	78740000	136600000	135600000	62810000	102200000	127100000	122800000	168550000	100537500	145500000	1.14518e+08	0.596485	0.863245	1.13906	0.183558	0.611083	0.694115	-0.745443	0.736226	-0.212157	0.2139	0.187845	0.158568
	0	PC(18:1/19:5)	PC	18:1/19:5	1 day, 13:06:00	1	791.547	C45 H78 O8 N1 P1	24.159	64860000	182000000	77140000	20080000	119900000	137100000	21080000	16430000	42680000	99640000	50790000	89780000	139900000	51510000	37040000	31370000	145100000	126700000	84470000	22520000	74450000	160300000	234800000	153300000	100180000	53400000	8.86033e+07	121640000	0.533041	0.884441	2.2779	0.119385	0.727183	0.0727051	-0.907683	0.923051	-0.177162	0.138356	1.18771	1.13844
	0	PC(37:6)	PC	1 day, 13:06:00	1 day, 13:06:00	1	791.547	C45 H78 O8 N1 P1	24.89	95340000	318900000	188100000	98810000	313300000	46080000	376900000	369400000	604900000	614700000	645000000	16240000	271000000	52930000	469400000	391900000	450900000	384800000	302000000	326300000	597200000	642600000	825000000	691400000	176755000	4.37857e+08	3.36822e+08	5.64083e+08	2.4772	1.90558	1.28828	0.0377327	0.071767	0.353562	1.30871	1.42328	0.930234	1.14407	0.36545	0.451534
	0	PC(38:6e)	PC	38:6e	38:6e	1	791.583	C46 H82 O7 N1 P1	24.385	210100000	20960000	262400000	34030000	147600000	1342000000	100800000	36280000	130800000	419300000	48540000	62940000	172600000	31000000	137300000	122100000	119200000	614000000	366600000	91330000	295600000	131900000	398000000	322500000	3.36182e+08	133110000	1.99367e+08	267655000	0.395947	0.593033	2.01078	0.363304	0.551206	0.116983	-1.33662	0.43973	-0.753817	0.258686	1.00776	0.931877
	0	PC(37:5)	PC	1 day, 13:05:00	1 day, 13:05:00	1	793.562	C45 H80 O8 N1 P1	23.266	201600000	331900000	564500000	256700000	553100000	380500000	215600000	499700000	515800000	603600000	1004000000	805100000	302400000	246800000	282800000	371500000	372900000	406800000	359700000	336200000	787300000	523800000	723400000	748400000	3.81383e+08	607300000	3.30533e+08	579800000	1.59236	0.86667	0.954718	0.105417	0.4622	0.846252	0.671168	0.97709	-0.206446	0.33517	-0.066854	0.0725003
	0	PC(18:0/19:5)	PC	18:0/19:5	1 day, 13:05:00	1	793.562	C45 H80 O8 N1 P1	25.218	122400000	406000000	157900000	241800000	452400000	393900000	184100000	402800000	571000000	183200000	575300000	12430000	385200000	124500000	496500000	483500000	17850000	610900	466200000	386900000	51320000	473400000	634600000	451800000	2.95733e+08	3.21472e+08	251360150	4.10703e+08	1.08703	0.849955	1.27757	0.820225	0.695419	0.485496	0.120395	0.0860668	-0.234541	0.157753	0.353405	0.313814
	0	PC(18:0/19:5)	PC	18:0/19:5	1 day, 13:05:00	1	793.562	C45 H80 O8 N1 P1	25.596	18250000	93280000	37000000	20480000	151600000	10790000	140100000	77710000	234700000	180700000	364200000	359300000	6302000	40270	174900000	162100000	32560000	176300000	29670000	121600000	394300000	268400000	298800000	221500000	5.52333e+07	2.26118e+08	9.20337e+07	2.22378e+08	4.09387	1.66627	0.98346	0.00902445	0.405405	0.959288	2.03347	2.04458	0.736623	0.392111	-0.0240617	0.018051
	0	PC(38:4p)	PC	38:4p	38:4p	1	793.598	C46 H84 O7 N1 P1	24.639	4416000000	92160000	73370000	3500000000	94370000	37700000	473500000	4477000000	556500000	51840000	191300000	3241000000	303300000	1373000000	4086000000	661800000	632500000	475600000	4486000000	3322000000	3398000000	2872000000	261800000	223000000	1.36893e+09	1.49852e+09	1.25537e+09	2.42713e+09	1.09466	0.91704	1.61968	0.910819	0.912994	0.399299	0.130489	0.0405679	-0.124943	0.0395322	0.695712	0.398701
	0	PC(38:4p)	PC	38:4p	38:4p	1	793.598	C46 H84 O7 N1 P1	24.951	316700000	140100000	304900000	193500000	136700000	5013000000	144200000	3972000000	2457000000	2941000000	3265000000	2856000000	32130000	4533000000	4106000000	3474000000	3905000000	4799000000	3654000000	45990000	53150000	2318000000	1679000000	1422000000	1.01748e+09	2.60587e+09	3474855000	1528690000	2.56109	3.41515	0.586634	0.129612	0.0448888	0.195723	1.35676	0.887355	1.77195	1.34786	-0.769467	0.708358
	0	PC(37:4)	PC	1 day, 13:04:00	1 day, 13:04:00	1	795.578	C45 H82 O8 N1 P1	24.092	14260000	12800000	30370000	149700	28790000	21180000	12250000	244800000	2554000	22180000	21970000	69030000	23600000	8391000	33420000	277800000	42820000	244200000	14450000	25560000	35750000	20280000	12280000	81700000	17924950	6.21307e+07	105038500	31670000	3.46616	5.8599	0.509732	0.271614	0.111704	0.454743	1.79334	0.566048	2.55088	0.95193	-0.972189	0.342234
	0	PC(18:0/19:4)	PC	18:0/19:4	1 day, 13:04:00	1	795.578	C45 H82 O8 N1 P1	25.951	12120000	298600000	27570000	106200000	569800000	368300000	348600000	390400000	208300000	887000000	468500000	963700000	328400000	292300000	9548000	556500000	580800000	631500000	47330000	359100000	186200000	649600000	884200000	813100000	2.30432e+08	5.44417e+08	3.99841e+08	4.89922e+08	2.36259	1.73518	0.899902	0.0696941	0.228418	0.778274	1.24037	1.1568	0.795089	0.64127	-0.15216	0.108867
	0	PC(38:4e)	PC	38:4e	38:4e	1	795.614	C46 H86 O7 N1 P1	25.373	587200000	982100000	589500000	110300000	1006000000	1023000000	164800000	305700000	201800000	246700000	6536000	13250000	1427000000	258900000	25510000	32210000	73470000	774500000	842300000	31960000	26730000	12980000	230200000	143600000	716350000	1.56464e+08	4.31932e+08	2.14628e+08	0.218419	0.602962	1.37174	0.0048184	0.322401	0.685606	-2.19483	2.3171	-0.729862	0.491604	0.456007	0.163925
	0	PC(38:4e)	PC	38:4e	38:4e	1	795.614	C46 H86 O7 N1 P1	25.956	224800000	555500000	453100000	193000000	537800000	542400000	334900000	357000000	158000000	137100000	215100000	211300000	422100000	319500000	367200000	396600000	546800000	550100000	19120000	43000000	33190000	151400000	16340000	73520000	4.17767e+08	2.35567e+08	4.33717e+08	56095000	0.563871	1.03818	0.238128	0.0401508	0.842377	0.00178284	-0.826562	1.39631	0.0540555	0.0744934	-2.07019	2.74889
	0	PC(37:3)	PC	1 day, 13:03:00	1 day, 13:03:00	1	797.593	C45 H84 O8 N1 P1	24.653	198300000	265700000	349400000	67490000	295000000	228000000	9311000	336700000	127800000	428900000	348800000	38950000	25020000	90790000	67060000	63750000	38610000	320400000	403900000	81690000	256800000	248100000	89750000	14850000	2.33982e+08	2.15077e+08	1.00938e+08	182515000	0.919204	0.431394	0.848604	0.824324	0.0504986	0.736221	-0.121543	0.0839021	-1.21292	1.29672	-0.236837	0.132992
	0	PC(18:0/19:3)	PC	18:0/19:3	1 day, 13:03:00	1	797.593	C45 H84 O8 N1 P1	26.727	11970000	140300000	27690000	4556000	88220000	64830000	132000000	157300000	9649000	61650000	82600000	103300000	156900000	256300	83880000	85690000	83750000	103600000	86680000	100800000	122100000	77820000	48840000	76410000	56261000	9.10832e+07	8.56794e+07	8.54417e+07	1.61894	1.52289	0.938062	0.275916	0.343917	0.816593	0.695049	0.559224	0.606813	0.463546	-0.0922447	0.0879943
	0	PC(37:2)	PC	1 day, 13:02:00	1 day, 13:02:00	1	799.609	C45 H86 O8 N1 P1	25.576	479600000	893200000	649600000	154700000	642800000	649100000	717200000	896200000	783500000	937400000	896400000	711800000	944200000	919700000	559700000	493700000	614800000	580100000	1052000000	792400000	995900000	682600000	797400000	625700000	5.78167e+08	823750000	6.85367e+08	8.24333e+08	1.42476	1.18541	1.00071	0.0466772	0.422593	0.994318	0.510721	1.3309	0.245391	0.374077	0.00102127	0.0024746
	0	PC(37:2)	PC	1 day, 13:02:00	1 day, 13:02:00	1	799.609	C45 H86 O8 N1 P1	25.902	484000000	45400000	100600000	21470000	705100000	633300000	56340000	929800000	808000000	996400000	104400000	70430000	112500000	944000000	547300000	59980000	5919000	54290000	35350000	94220000	1028000000	699000000	795300000	689900000	331645000	4.94228e+08	287331500	5.56962e+08	1.49023	0.866383	1.12693	0.49065	0.829093	0.806513	0.575538	0.309228	-0.206924	0.081397	0.1724	0.0933888
	0	PC(39:7p)	PC	39:7p	39:7p	1	801.567	C47 H80 O7 N1 P1	26.553	1222000	19370000	11000000	2758000	31940000	20100000	2511000	1568000	12250000	4910000	7006000	9980000	14020000	11420000	24340000	26470000	28240000	24700000	3295000	8810000	20780000	10360000	12900000	3374000	1.43983e+07	6.37083e+06	2.15317e+07	9.91983e+06	0.44247	1.49543	1.55707	0.145022	0.229409	0.290286	-1.17635	0.838567	0.580558	0.63939	0.638834	0.537174
	0	PC(38:7)	PC	1 day, 14:07:00	1 day, 14:07:00	1	803.547	C46 H78 O8 N1 P1	22.42	446100000	718300000	152600000	192400000	642000000	395800	203500000	819700000	810500000	348100000	972800000	878900000	619500000	379900000	84530000	19800000	544300000	569600000	766300000	24300000	9419000	642600000	1073000000	458800000	3.58633e+08	672250000	369605000	495736500	1.87448	1.0306	0.737429	0.102662	0.94613	0.430798	0.906491	0.988592	0.0434775	0.0240492	-0.439424	0.365727
	0	PC(38:7)	PC	1 day, 14:07:00	1 day, 14:07:00	1	803.547	C46 H78 O8 N1 P1	22.609	268100000	566200000	745000000	180800000	690900000	351100000	57810000	689400000	834000000	945300000	1045000000	919300000	487000000	302500000	382600000	41100000	22860000	58760000	675800000	369400000	981900000	514800000	779200000	551000000	4.67017e+08	7.48468e+08	2.15803e+08	645350000	1.60266	0.462089	0.862228	0.138288	0.0734256	0.560056	0.680467	0.859215	-1.11376	1.13415	-0.213859	0.251768
	0	PC(38:7)	PC	1 day, 14:07:00	1 day, 14:07:00	1	803.547	C46 H78 O8 N1 P1	23.775	40140000	1835000	114900000	34240000	10240000	26860000	10440000	2371000	72820000	68330000	78950000	48060000	11110000	33810000	98990000	48410000	102700000	66340000	30550000	33430000	53800000	74610000	57280000	84640000	3.80358e+07	46828500	6.02267e+07	5.57183e+07	1.23117	1.58342	1.18984	0.688421	0.340203	0.59355	0.300028	0.162146	0.663043	0.468262	0.250765	0.226543
	0	PC(38:6)	PC	1 day, 14:06:00	1 day, 14:06:00	1	805.562	C46 H80 O8 N1 P1	22.889	1420000000	1957000000	916500000	779200000	268200000	1617000000	1204000000	2297000000	2711000000	2635000000	3178000000	2325000000	434300000	962800000	976600000	1099000000	1349000000	1494000000	2650000000	1714000000	2817000000	2391000000	2182000000	1919000000	1159650000	2.39167e+09	1.05262e+09	2.27883e+09	2.0624	0.907702	0.952822	0.00766108	0.723351	0.732919	1.04433	2.11571	-0.139709	0.140651	-0.0697209	0.134944
	0	PC(38:6)	PC	1 day, 14:06:00	1 day, 14:06:00	1	805.562	C46 H80 O8 N1 P1	23.504	1898000000	3458000000	4910000000	1844000000	3761000000	3678000000	2055000000	2703000000	3222000000	4238000000	4436000000	3333000000	3200000000	2315000000	2664000000	2505000000	3166000000	3567000000	2619000000	1721000000	3782000000	2363000000	3007000000	2792000000	3.25817e+09	3.33117e+09	2.90283e+09	2714000000	1.02241	0.890941	0.81473	0.906958	0.512324	0.212043	0.0319671	0.0424129	-0.166599	0.290455	-0.295607	0.673577
	0	PC(38:5)	PC	1 day, 14:05:00	1 day, 14:05:00	2	807.578	C46 H82 O8 N1 P1	23.801	3963000000	4618000000	6017000000	4165000000	2945000000	5363000000	4551000000	5169000000	5747000000	5942000000	6760000000	5920000000	3842000000	2932000000	6594000000	6606000000	5157000000	7270000000	4656000000	5839000000	6334000000	7675000000	9539000000	9322000000	4.51183e+09	5681500000	5.40017e+09	7227500000	1.25924	1.19689	1.27211	0.0551058	0.311471	0.101858	0.332558	1.2588	0.25929	0.506582	0.347225	0.992004
	0	PC(38:5)	PC	1 day, 14:05:00	1 day, 14:05:00	1	807.578	C46 H82 O8 N1 P1	24.492	376000000	478100000	631500000	14140000	11540000	508700000	236700000	311200000	75570000	31610000	338500000	288300000	41700000	172700000	175500000	211200000	80880000	107200000	87840000	29950000	6894000	88810000	70130000	204300000	3.36663e+08	2.13647e+08	131530000	8.13207e+07	0.6346	0.390687	0.380632	0.329038	0.0941052	0.0510085	-0.65608	0.482754	-1.35591	1.02639	-1.39353	1.29236
	0	PC(38:4)	PC	1 day, 14:04:00	1 day, 14:04:00	1	809.593	C46 H84 O8 N1 P1	24.545	680900000	2392000000	3957000000	1960000000	4206000000	3519000000	1289000000	5998000000	7039000000	6684000000	2081000000	6756000000	3507000000	3397000000	3415000000	962300000	3853000000	4262000000	4883000000	3668000000	3858000000	3263000000	6846000000	1840000000	2.78582e+09	4974500000	3.23272e+09	4.05967e+09	1.78565	1.16042	0.816095	0.0959634	0.553359	0.484138	0.836451	1.01789	0.214647	0.256993	-0.29319	0.315031
	0	PC(38:4)	PC	1 day, 14:04:00	1 day, 14:04:00	1	809.593	C46 H84 O8 N1 P1	25.027	2439000000	2501000000	5420000000	3375000000	5439000000	4270000000	3530000000	3243000000	5390000000	6884000000	7111000000	7128000000	2409000000	2322000000	3176000000	3347000000	3272000000	3756000000	3645000000	2919000000	4685000000	3908000000	5186000000	5455000000	3.90733e+09	5.54767e+09	3047000000	4.29967e+09	1.41981	0.779816	0.775041	0.104473	0.18167	0.165656	0.505697	0.980997	-0.358795	0.740716	-0.367656	0.780793
	0	PC(38:3)	PC	1 day, 14:03:00	1 day, 14:03:00	1	811.609	C46 H86 O8 N1 P1	25.116	55940000	42970000	747100000	407700000	51820000	145200000	50950000	42320000	101600000	32600000	60390000	1045000000	29500000	31480000	101600000	29520000	1332000	35750000	1644000000	60000000	62090000	33610000	59930000	86070000	2.41788e+08	2.22143e+08	38197000	3.24283e+08	0.918751	0.157977	1.45979	0.92425	0.111413	0.749576	-0.122254	0.0342107	-2.66221	0.953065	0.545764	0.125185
	0	PC(38:3)	PC	1 day, 14:03:00	1 day, 14:03:00	1	811.609	C46 H86 O8 N1 P1	25.793	195500000	40730000	212700000	81900000	207400000	444300	131000000	31900000	29730000	111200000	51260000	52910000	311400000	112600000	9993000	54350000	524900000	119000000	100800000	96980000	188600000	86480000	35260000	127000000	1.23112e+08	68000000	1.88707e+08	1.05853e+08	0.552341	1.5328	1.55667	0.219152	0.473471	0.191175	-0.856369	0.659254	0.616173	0.324707	0.63846	0.718569
	0	PC(39:2p)	PC	39:2p	39:2p	1	811.645	C47 H90 O7 N1 P1	30.361	10120000	462600000	42760000	66000000	894500000	731100000	632700000	651800000	835500000	291300000	8739000	563100000	887300000	594200000	802700000	866100000	988200000	1091000000	477600000	504600000	968800000	663700000	902300000	857000000	3.67847e+08	4.9719e+08	8.71583e+08	729000000	1.35162	2.36942	1.46624	0.529863	0.015042	0.150196	0.434692	0.275836	1.24453	1.82269	0.552122	0.823343
	0	PC(38:2)	PC	1 day, 14:02:00	1 day, 14:02:00	1	813.625	C46 H88 O8 N1 P1	26.089	172800000	59840000	31750000	3519000	1050000000	581200000	681100000	232700000	589400000	48370000	184900000	784500000	573800000	1234000000	216300000	673000000	813300000	1152000000	722700000	1177000000	1068000000	827600000	538700000	28640000	3.16518e+08	4.20162e+08	7.77067e+08	7.27107e+08	1.32745	2.45505	1.73054	0.633409	0.0733994	0.172649	0.408656	0.198316	1.29575	1.13431	0.791222	0.762836
	0	PC(38:2)	PC	1 day, 14:02:00	1 day, 14:02:00	1	813.625	C46 H88 O8 N1 P1	26.357	44510000	661600000	20340000	234200000	1090000000	968700000	550200000	341200000	331600000	232300000	333800000	1201000000	485700000	33570000	240200000	1010000000	1252000000	1376000000	485400000	542800000	1963000000	1300000000	1369000000	1094000000	503225000	498350000	7.32912e+08	1125700000	0.990312	1.45643	2.25885	0.984288	0.457905	0.0425624	-0.0140443	0.00687785	0.542436	0.339225	1.17559	1.37097
	0	PC(38:1)	PC	1 day, 14:01:00	1 day, 14:01:00	1	815.64	C46 H90 O8 N1 P1	27.237	3945000	1389000	26290000	34140000	41490000	17320000	37650000	127700000	139000000	64700000	45660000	88820000	165200000	57790000	25850000	9512000	107900000	31440000	87240000	110700000	80630000	20080000	139000000	106400000	2.07623e+07	8.39217e+07	66282000	90675000	4.04202	3.19242	1.08047	0.00659563	0.100367	0.782607	2.01507	2.18074	1.67465	0.998409	0.111662	0.106456
	0	PC(40:6p)	PC	40:6p	40:6p	1	817.598	C48 H84 O7 N1 P1	24.282	736200000	888700000	700900000	373400000	16880000	930200000	519800000	270500000	90800000	338500000	342900000	315000000	1043000000	707500000	803500000	459600000	613700000	680700000	558900000	377500000	554700000	278300000	237400000	165400000	6.07713e+08	3.12917e+08	718000000	3.62033e+08	0.514908	1.18148	1.15696	0.083882	0.515837	0.589417	-0.957612	1.07633	0.240593	0.287488	0.210344	0.229578
	0	PC(40:6e)	PC	40:6e	40:6e	1	819.614	C48 H86 O7 N1 P1	24.735	14950000	1137000000	1086000000	459100000	951500000	794400000	667100000	694100000	466000000	541900000	543600000	456200000	985600000	866300000	802500000	771600000	802600000	907900000	734100000	471700000	562000000	466300000	575500000	426000000	7.40492e+08	5.61483e+08	8.56083e+08	5.39267e+08	0.758257	1.1561	0.960432	0.345154	0.533141	0.723904	-0.39924	0.461988	0.209268	0.273158	-0.0582443	0.140319
	0	PC(39:5)	PC	1 day, 15:05:00	1 day, 15:05:00	1	821.593	C47 H84 O8 N1 P1	24.303	41530000	69940000	98860000	6550000	190700000	156800000	27910000	119800000	98640000	152800000	157900000	126900000	29630000	66470000	90710000	66910000	137000000	185000000	130400000	23310000	245500000	231000000	206600000	348300000	9.40633e+07	1.13992e+08	9.59533e+07	1.97518e+08	1.21186	1.02009	1.73274	0.575604	0.959765	0.11986	0.277224	0.239876	0.0287005	0.0178351	0.793058	0.921324
	0	PC(39:5)	PC	1 day, 15:05:00	1 day, 15:05:00	1	821.593	C47 H84 O8 N1 P1	24.577	12550000	172000000	167900000	30070000	188500000	110100000	132900000	118600000	225300000	226700000	279600000	413700000	73420000	51080000	203200000	96520000	183500000	40740000	38580000	185500000	415300000	281500000	425900000	33900000	113520000	232800000	1.08077e+08	2.30113e+08	2.05074	0.95205	0.988459	0.0513485	0.899549	0.975043	1.03614	1.28947	-0.0708914	0.0459754	-0.0167465	0.0109763
	0	PC(40:5e)	PC	40:5e	40:5e	1	821.63	C48 H88 O7 N1 P1	25.515	564800000	1152000000	977400000	506500000	1413000000	962600000	567800000	662300000	468700000	565800000	539900000	380200000	1087000000	788700000	1112000000	702500000	1277000000	1128000000	764400000	495800000	501200000	306100000	382000000	372900000	9.29383e+08	5.30783e+08	1.01587e+09	470400000	0.571113	1.09305	0.886237	0.0216271	0.617224	0.452307	-0.808151	1.665	0.128365	0.209557	-0.174235	0.344566
	0	PC(40:5e)	PC	40:5e	40:5e	1	821.63	C48 H88 O7 N1 P1	25.569	712100000	949600000	977400000	331600000	1010000000	1062000000	571800000	749500000	500100000	585400000	537400000	454200000	1099000000	60670000	1093000000	371000000	1170000000	1182000000	677300000	639000000	593100000	532000000	370900000	8583000	840450000	566400000	8.29278e+08	4.70147e+08	0.673925	0.986708	0.830062	0.046241	0.961982	0.403334	-0.569341	1.33497	-0.0193056	0.016833	-0.268709	0.394336
	0	PC(39:4)	PC	1 day, 15:04:00	1 day, 15:04:00	1	823.609	C47 H86 O8 N1 P1	25.258	76120000	18100000	50860000	5409000	117800000	113800000	98610000	103000000	122400000	121400000	155500000	28970000	80740000	94830000	92170000	72590000	102900000	78080000	112200000	67160000	158900000	105800000	155600000	120400000	63681500	104980000	86885000	120010000	1.64852	1.36437	1.14317	0.142398	0.271047	0.513709	0.721168	0.846495	0.448233	0.566955	0.19304	0.289283
	0	PC(40:3p)	PC	40:3p	40:3p	1	823.645	C48 H90 O7 N1 P1	26.463	106400000	440000000	320400000	1075000	346100000	340300000	198200000	353600000	57160000	89610000	81540000	69880000	462400000	324100000	198600000	144500000	231500000	248900000	254800000	167000000	87900000	66110000	32540000	10330000	2.59046e+08	141665000	2.68333e+08	1.03113e+08	0.546872	1.03585	0.727867	0.188252	0.912393	0.536847	-0.870724	0.72526	0.0508189	0.0398182	-0.458252	0.270149
	0	PC(40:3p)	PC	40:3p	40:3p	1	823.645	C48 H90 O7 N1 P1	27.121	30470000	142600000	132700000	23490000	70120000	192600000	112800000	25330000	92770000	156700000	170900000	37310000	183800000	22390000	180100000	139400000	126400000	138500000	141100000	77650000	124300000	12370000	94350000	178900000	9.86633e+07	9.93017e+07	131765000	1.04778e+08	1.00647	1.3355	1.05515	0.986562	0.386939	0.874987	0.0093039	0.0058758	0.417381	0.412357	0.0774506	0.0579983
	0	PC(40:9)	PC	1 day, 16:09:00	1 day, 16:09:00	1	827.547	C48 H78 O8 N1 P1	21.926	36060000	70390000	110800000	29170000	64770000	47740000	38550000	90610000	58430000	12150000	114800000	116900000	38900000	35990000	24030000	20710000	12180000	43320000	67870000	20750000	28940000	43380000	69810000	32600000	5.98217e+07	7.19067e+07	2.91883e+07	4.38917e+07	1.20202	0.487922	0.610398	0.580965	0.0408874	0.177936	0.265457	0.23585	-1.03528	1.38841	-0.712178	0.749736
	0	PC(17:2/23:6)	PC	17:2/23:6	1 day, 16:08:00	1	829.562	C48 H80 O8 N1 P1	22.651	638300000	854700000	1424000000	658700000	1184000000	949000000	674200000	880100000	895600000	1012000000	1477000000	1258000000	672500000	574700000	717900000	798200000	777300000	931000000	778700000	470300000	1106000000	718100000	1246000000	1147000000	951450000	1.03282e+09	7.45267e+08	9.11017e+08	1.08552	0.783296	0.88207	0.646727	0.156727	0.491813	0.118384	0.189279	-0.352371	0.804856	-0.181035	0.3082
	0	PC(40:8)	PC	1 day, 16:08:00	1 day, 16:08:00	1	829.562	C48 H80 O8 N1 P1	23.66	37760000	13540000	22510000	61650000	33870000	36610000	49460000	40630000	3272000	19430000	46280000	68300000	24960000	1538000	41350000	40010000	7445000	40930000	31810000	30940000	6477000	1811000	32820000	65020000	3.43233e+07	3.78953e+07	2.60388e+07	2.81463e+07	1.10407	0.758634	0.742739	0.763728	0.421764	0.477738	0.142831	0.117061	-0.398525	0.37493	-0.429073	0.32081
	0	PC(40:7)	PC	1 day, 16:07:00	1 day, 16:07:00	1	831.578	C48 H82 O8 N1 P1	23.083	5665000	427900000	113200000	43340000	183600000	335500000	95350000	423900000	102800000	438900000	1504000000	1185000000	52690000	57290000	150400000	100800000	160900000	345500000	128000000	139800000	122100000	534400000	650900000	706800000	184867500	6.24992e+08	1.44597e+08	3.80333e+08	3.38075	0.782164	0.608541	0.107041	0.63055	0.377569	1.75735	0.970451	-0.354457	0.20028	-0.716573	0.423003
	0	PC(40:7)	PC	1 day, 16:07:00	1 day, 16:07:00	1	831.578	C48 H82 O8 N1 P1	23.525	1384000000	2437000000	2316000000	870200000	2167000000	1705000000	1716000000	2445000000	1986000000	2532000000	2799000000	2185000000	2178000000	1779000000	1430000000	1264000000	1677000000	1819000000	2358000000	1470000000	2666000000	1664000000	2197000000	2155000000	1813200000	2.27717e+09	1.69117e+09	2085000000	1.25588	0.932697	0.915612	0.147898	0.673007	0.445796	0.328702	0.830038	-0.100519	0.17198	-0.127193	0.350864
	0	PC(40:6)	PC	1 day, 16:06:00	1 day, 16:06:00	1	833.593	C48 H84 O8 N1 P1	23.836	639400000	701300000	610700000	14440000	874300000	478000000	933300000	1244000000	1117000000	506900000	2985000000	195000000	135400000	455500000	973600000	883000000	57750000	1061000000	927500000	756000000	817900000	1147000000	62860000	931300000	5.53023e+08	1.16353e+09	594375000	773760000	2.10395	1.07477	0.665009	0.172527	0.851737	0.381734	1.0731	0.763143	0.104033	0.0696946	-0.588554	0.418239
	0	PC(40:6)	PC	1 day, 16:06:00	1 day, 16:06:00	1	833.593	C48 H84 O8 N1 P1	24.708	409900000	689800000	922000000	369800000	946600000	781000000	682000000	703900000	1007000000	1131000000	1224000000	1098000000	562400000	557700000	641900000	753300000	627800000	808800000	685700000	437400000	963800000	599400000	1052000000	939500000	6.86517e+08	9.74317e+08	658650000	7.79633e+08	1.41922	0.959409	0.800185	0.0634846	0.80463	0.182446	0.505096	1.19733	-0.0597827	0.094404	-0.321595	0.738867
	0	PC(40:5)	PC	1 day, 16:05:00	1 day, 16:05:00	1	835.609	C48 H86 O8 N1 P1	24.653	539600000	800700000	41210000	15320000	1320000000	14230000	253000000	4896000	310400000	1334000000	1614000000	1454000000	956700000	687700000	1303000000	163100000	1459000000	1605000000	1244000000	817000000	1855000000	258500000	285600000	1619000000	4.55177e+08	8.28383e+08	1.02908e+09	1.01318e+09	1.81991	2.26084	1.22309	0.329421	0.0945324	0.654238	0.863871	0.482249	1.17686	1.02442	0.290526	0.184264
	0	PC(40:5)	PC	1 day, 16:05:00	1 day, 16:05:00	1	835.609	C48 H86 O8 N1 P1	25.033	525300000	253200000	1044000000	549700000	1084000000	72750000	481600000	650700000	1376000000	1356000000	64420000	143000000	196600000	386000000	861400000	907300000	46910000	415600000	698600000	250100000	849700000	177300000	656500000	472100000	5.88158e+08	678620000	4.68968e+08	5.17383e+08	1.1538	0.79735	0.762405	0.759782	0.598982	0.546371	0.206399	0.119311	-0.326714	0.222586	-0.39137	0.262513
	0	PC(40:4)	PC	1 day, 16:04:00	1 day, 16:04:00	1	837.625	C48 H88 O8 N1 P1	25.62	369200000	645000000	962500000	234500000	959500000	581100000	1619000000	672800000	538000000	3031000000	2346000000	596700000	871200000	1271000000	1490000000	1738000000	965600000	2073000000	1574000000	1045000000	1108000000	681800000	789800000	860300000	625300000	1467250000	1.40147e+09	1.00982e+09	2.34647	2.24127	0.688238	0.0877312	0.00608312	0.330508	1.23049	1.05685	1.16432	2.21587	-0.539021	0.480819
	0	PC(40:4)	PC	1 day, 16:04:00	1 day, 16:04:00	1	837.625	C48 H88 O8 N1 P1	25.904	356900000	783800000	1323000000	385700000	1283000000	906000000	663600000	673900000	1265000000	3002000000	2441000000	1244000000	653400000	1621000000	1852000000	1920000000	2824000000	2846000000	1588000000	1199000000	1425000000	1017000000	1293000000	1109000000	8.39733e+08	1548250000	1.95273e+09	1.27183e+09	1.84374	2.32542	0.821465	0.129199	0.0143035	0.507456	0.882635	0.888742	1.21749	1.84456	-0.283729	0.294602
	0	PC(26:2/14:1)	PC	26:2/14:1	1 day, 16:03:00	1	839.64	C48 H90 O8 N1 P1	26.726	150400000	303100000	265800000	6083000	176400000	316300000	172600000	371200000	231100000	370600000	367400000	327200000	370500000	443100000	314100000	10900000	274900000	410700000	548700000	322400000	303000000	204300000	481700000	42370000	2.03014e+08	3.06683e+08	3.04033e+08	3.17078e+08	1.51065	1.4976	1.03389	0.110409	0.234268	0.902471	0.595172	0.956995	0.582651	0.630288	0.0480895	0.0445669
	0	PC(41:2p)	PC	41:2p	41:2p	1	839.677	C49 H94 O7 N1 P1	30.408	3073000	41680000	3961000	7086000	102100000	95360000	77940000	66630000	90390000	36160000	29200000	17640000	90500000	71430000	93000000	103400000	97000000	125400000	60840000	59570000	106900000	87760000	115400000	97230000	42210000	5.29933e+07	9.67883e+07	87950000	1.25547	2.29302	1.65964	0.639422	0.0220663	0.0457014	0.328226	0.194212	1.19725	1.65627	0.730873	1.34007
	0	PC(40:2)	PC	1 day, 16:02:00	1 day, 16:02:00	1	841.656	C48 H92 O8 N1 P1	27.253	2914000	52070000	45350000	1233000	6462000	60210000	10640000	2599000	5292000	135800000	70490000	81650000	163100000	126100000	54090000	106600000	76710000	95040000	176600000	101500000	28130000	65470000	66620000	61740000	2.80398e+07	51078500	1.03607e+08	8.33433e+07	1.82164	3.69498	1.63167	0.372876	0.00277097	0.313387	0.865238	0.428435	1.88557	2.55737	0.706351	0.503919
	0	PC(40:2)	PC	1 day, 16:02:00	1 day, 16:02:00	1	841.656	C48 H92 O8 N1 P1	28.437	0	36030000	2810000	0	83470	26580000	5485000	37370000	21100000	21520000	9545000	24430000	7636000	37630000	13420000	23770000	8305000	30440000	19540000	16640000	25400000	9838000	14070000	13230000	10917245	1.99083e+07	2.02002e+07	16453000	1.82357	1.8503	0.826438	0.289937	0.289253	0.517087	0.866764	0.537696	0.887758	0.538722	-0.275022	0.286437
	0	PC(40:1)	PC	1 day, 16:01:00	1 day, 16:01:00	1	843.672	C48 H94 O8 N1 P1	28.618	5759000	111300000	24510000	11380000	4147000	57360000	79470000	111300000	93610000	118500000	66640000	114800000	146500000	108200000	25690000	4397000	62520000	97110000	145800000	93040000	118100000	49150000	95680000	45940000	3.57427e+07	9.73867e+07	74069500	91285000	2.72466	2.0723	0.937346	0.00922429	0.196972	0.742245	1.44608	2.03507	1.05123	0.705596	-0.0933464	0.129453
	0	PC(42:4p)	PC	42:4p	42:4p	1	849.661	C50 H92 O7 N1 P1	26.439	26150000	67800000	106300000	29510000	165500000	16200000	46960000	4180000	77320000	79160000	8943000	51660000	58320000	43640000	5859000	117600000	143100000	124500000	3297000	50900000	5478000	59370000	67640000	63330000	6.85767e+07	4.47038e+07	8.21698e+07	4.16692e+07	0.651881	1.19822	0.932116	0.39987	0.683836	0.868334	-0.617319	0.398082	0.260891	0.165048	-0.101418	0.0613134
	0	PC(42:4p)	PC	42:4p	42:4p	1	849.661	C50 H92 O7 N1 P1	28.114	36400000	23620000	171300000	7818000	19050000	123400000	60860000	27500000	20300000	39400000	38840000	26060000	24890000	21350000	8580000	320800000	12950000	16130000	55800000	11770000	31720000	118400000	27240000	94750000	63598000	3.54933e+07	67450000	5.66133e+07	0.558089	1.06057	1.59504	0.340576	0.94807	0.270145	-0.841433	0.467786	0.084837	0.0231598	0.673594	0.568402
	0	PC(42:3p)	PC	42:3p	42:3p	1	851.677	C50 H94 O7 N1 P1	28.37	1229000	58760000	16250000	0	2412000	5217000	43840000	59750000	8636000	66200000	65730000	45430000	42420000	20280000	20560000	23870000	45330000	38050000	57330000	22500000	61920000	20540000	33070000	32170000	13978000	4.82643e+07	3.17517e+07	3.79217e+07	3.45288	2.27155	0.785708	0.0233699	0.117798	0.386027	1.7878	1.63134	1.18367	0.928861	-0.347935	0.413382
	0	PC(42:10)	PC	1 day, 18:10:00	1 day, 18:10:00	1	853.562	C50 H80 O8 N1 P1	22.349	313600000	545700000	861400000	274400000	596000000	531900000	303600000	548600000	544800000	454500000	746300000	658900000	384100000	263000000	332100000	380600000	428000000	86570000	466300000	251500000	760500000	313100000	625900000	607300000	520500000	5.42783e+08	312395000	504100000	1.04281	0.600183	0.928732	0.839788	0.0652175	0.712766	0.0604783	0.0758302	-0.736527	1.18564	-0.106666	0.147053
	0	PC(42:9)	PC	1 day, 18:09:00	1 day, 18:09:00	1	855.578	C50 H82 O8 N1 P1	22.736	184500000	287500000	577700000	243800000	485300000	446000000	228600000	302500000	401800000	480000000	734000000	575400000	173500000	224400000	160500000	357400000	268500000	389200000	390200000	326800000	515300000	290500000	532500000	516900000	370800000	4.53717e+08	262250000	428700000	1.22362	0.707255	0.944863	0.418477	0.173064	0.779678	0.29115	0.378328	-0.499698	0.761792	-0.0818232	0.108084
	0	PC(42:9)	PC	1 day, 18:09:00	1 day, 18:09:00	1	855.578	C50 H82 O8 N1 P1	23.122	67360000	36030000	188400000	25000000	128500000	123000000	36260000	140300000	184200000	198800000	184200000	152700000	134300000	12080000	10650000	13430000	155300000	78140000	100000000	59270000	89120000	114200000	156300000	157200000	94715000	149410000	6.73167e+07	1.12682e+08	1.57747	0.710729	0.754178	0.153035	0.47713	0.233888	0.657612	0.815209	-0.492629	0.321363	-0.407024	0.630991
	0	PC(42:8)	PC	1 day, 18:08:00	1 day, 18:08:00	1	857.593	C50 H84 O8 N1 P1	23.387	38700000	29250000	515400000	174500000	63330000	79010000	31990000	55750000	78240000	119300000	719400000	100300000	226600000	8845000	90910000	51090000	356600000	64350000	67180000	40060000	131000000	59480000	52110000	131200000	1.50032e+08	1.84163e+08	1.33066e+08	8.01717e+07	1.2275	0.886918	0.435329	0.801116	0.859302	0.362767	0.295719	0.0963044	-0.173127	0.0658543	-1.19982	0.440373
	0	PC(42:5)	PC	1 day, 18:05:00	1 day, 18:05:00	1	863.64	C50 H90 O8 N1 P1	25.624	74260000	16580000	238400000	6051000	185300000	248300000	73550000	11740000	303700000	248100000	481900000	421600000	196600000	132700000	212900000	271900000	183500000	300100000	210400000	75080000	430500000	258000000	381400000	218100000	128148500	256765000	2.16283e+08	2.62247e+08	2.00365	1.68776	1.02135	0.175859	0.116021	0.953844	1.00263	0.754835	0.755106	0.935464	0.0304759	0.0205228
	0	PC(42:5)	PC	1 day, 18:05:00	1 day, 18:05:00	1	863.64	C50 H90 O8 N1 P1	25.997	40660000	46040000	100900000	10300000	5195000	21760000	114200000	9859000	87620000	54770000	345600000	79390000	71210000	37970000	25460000	80710000	50610000	100400000	132100000	113100000	74250000	150600000	164700000	49330000	3.74758e+07	1.1524e+08	61060000	1.14013e+08	3.07504	1.62932	0.989357	0.153402	0.227216	0.981504	1.62061	0.814169	0.704267	0.64356	-0.0154369	0.00810781
	0	PC(26:2/16:2)	PC	26:2/16:2	1 day, 18:04:00	1	865.656	C50 H92 O8 N1 P1	26.715	53490000	276400000	229300000	11380000	316800000	256500000	154500000	210200000	377900000	413000000	355600000	228400000	242400000	98870000	207100000	323400000	163600000	192500000	202300000	42960000	293200000	142600000	125200000	213900000	190645000	2.89933e+08	204645000	1.70027e+08	1.5208	1.07343	0.586434	0.170692	0.820699	0.056418	0.604833	0.767787	0.102235	0.0858161	-0.76996	1.24858
	0	PC(44:12)	PC	1 day, 20:12:00	1 day, 20:12:00	1	877.562	C52 H80 O8 N1 P1	22.025	54120000	81130000	130800000	1270000	6407000	1057000	11370000	81900000	42270000	72460000	51870000	64170000	8923000	17560000	47960000	51390000	46710000	65500000	65900000	22680000	102600000	35070000	29900000	70510000	4.57973e+07	5.40067e+07	3.96738e+07	5.44433e+07	1.17925	0.866291	1.00809	0.739253	0.798929	0.979031	0.237874	0.131207	-0.207076	0.0974919	0.0116179	0.00920338
	0	PC(44:11)	PC	1 day, 20:11:00	1 day, 20:11:00	1	879.578	C52 H82 O8 N1 P1	22.422	35360000	80400000	167500000	32800000	138200000	76000000	36850000	97990000	58110000	59410000	33040000	103900000	53510000	16680000	13300000	31620000	7067000	85400000	87690000	22950000	119300000	49800000	141100000	111400000	8.83767e+07	6.48833e+07	3.45962e+07	8.87067e+07	0.734168	0.391463	1.36717	0.376762	0.0602061	0.30442	-0.445818	0.423933	-1.35305	1.22036	0.451195	0.516527
	0	PC(44:9)	PC	1 day, 20:09:00	1 day, 20:09:00	1	883.609	C52 H86 O8 N1 P1	23.554	1107000	26480000	10890000	18810000	3063000	23960000	17850000	13500000	21050000	12810000	97280000	76840000	16380000	19390000	13140000	4577000	33650000	66910000	28150000	16570000	51390000	12840000	18890000	30940000	1.40517e+07	3.98883e+07	25674500	2.64633e+07	2.83869	1.82715	0.663435	0.133363	0.276994	0.427777	1.50523	0.874964	0.869595	0.557529	-0.591972	0.368782
	0	PC(44:5)	PC	1 day, 20:05:00	1 day, 20:05:00	1	891.672	C52 H94 O8 N1 P1	27.26	0	12650000	3123000	0	9285000	2516000	2826000	17860000	13640000	54690000	39270000	7688000	3864000	3070000	4447000	2755000	2431000	18530000	15020000	1788000	34700000	8321000	4262000	2190000	4.59567e+06	2.26623e+07	5849500	1.10468e+07	4.93124	1.27283	0.487453	0.0590716	0.713828	0.258258	2.30195	1.22862	0.348039	0.146407	-1.03666	0.587947
	0	PE(16:0e)	PE	16:0e	16:0e	1	453.286	C21 H44 O7 N1 P1	16.724	101300000	132400000	146700000	153100000	115900000	154500000	220500000	157700000	101200000	125700000	140300000	105400000	95240000	78010000	75460000	154000000	84320000	104500000	1048000	46680000	124200000	67750000	86730000	691400	1.33983e+08	141800000	9.85883e+07	5.45166e+07	1.05834	0.735825	0.384461	0.704433	0.0384852	0.00864226	0.081804	0.15216	-0.442565	1.41471	-1.37909	2.06337
	0	PE(16:0e)	PE	16:0e	16:0e	2	453.286	C21 H44 O7 N1 P1	17.222	72340000	78220000	105200000	106100000	70490000	52280000	60330000	83900000	46720000	34530000	1690000	878700	32200000	37150000	32150000	30200000	31600000	938900	25820000	30550000	29290000	23560000	22580000	23880000	8.07717e+07	3.80081e+07	27373150	2.59467e+07	0.470562	0.338895	0.682661	0.0229881	0.00037163	0.391617	-1.08754	1.6385	-1.56109	3.42989	-0.550758	0.407138
	0	PE(18:0p)	PE	18:0p	18:0p	1	479.301	C23 H46 O7 N1 P1	16.897	131000000	88780000	91400000	161200000	29960000	67400000	739400000	273100000	148900000	167500000	130400000	140700000	126100000	99780000	80060000	197100000	85720000	98750000	145900000	95490000	181500000	111300000	137900000	149300000	9.49567e+07	2.66667e+08	114585000	1.36898e+08	2.8083	1.20671	0.513369	0.112606	0.466392	0.213539	1.4897	0.948439	0.271077	0.331249	-0.961933	0.670523
	0	PE(18:0e)	PE	18:0e	18:0e	2	481.317	C23 H48 O7 N1 P1	18.714	442300000	606200000	681900000	489500000	572500000	617600000	560600000	698900000	478700000	559900000	521000000	470700000	383700000	304600000	337600000	507000000	313800000	426500000	349300000	215900000	531800000	293300000	391600000	370000000	5.68333e+08	548300000	3.78867e+08	358650000	0.964751	0.666628	0.654113	0.694101	0.00273215	0.00619725	-0.0517719	0.158577	-0.585047	2.5635	-0.612389	2.2078
	0	PE(18:0e)	PE	18:0e	18:0e	1	481.317	C23 H48 O7 N1 P1	18.973	41300000	59080000	1208000	35360000	57830000	64240000	55910000	68660000	45860000	49100000	45080000	46650000	31710000	31720000	37010000	53390000	30610000	40920000	34210000	24800000	56390000	29150000	43330000	40770000	4.31697e+07	5.18767e+07	37560000	3.81083e+07	1.20169	0.870055	0.734595	0.415553	0.594114	0.0427653	0.265068	0.381374	-0.200821	0.22613	-0.444979	1.36891
	0	PE(19:1)	PE	19:01:00	19:01:00	1	507.296	C24 H46 O8 N1 P1	15.761	28840000	53660000	32040000	135300000	31690000	42560000	10460000	4695000	21680000	27990000	30160000	3827000	33810000	11470000	3833000	21970000	1922000	8676000	27110000	3822000	10260000	2111000	16130000	3759000	54015000	1.64687e+07	13613500	10532000	0.304891	0.252032	0.639517	0.055782	0.042725	0.360227	-1.71364	1.25351	-1.98832	1.36932	-0.644944	0.443424
	0	PE(20:2)	PE	20:02:00	20:02:00	1	519.296	C25 H46 O8 N1 P1	16.832	0	1136000	4300000	621700	3648000	871900	5051000	5438000	1390000	0	1367000	2166000	1151000	0	49850000	47370000	44400000	44970000	34920000	52800000	43760000	42630000	44470000	42270000	1.76293e+06	2.56867e+06	3.12902e+07	43475000	1.45704	17.7489	16.9251	0.498983	0.0128635	1.50704e-08	0.543042	0.301914	4.14966	1.89064	4.08109	7.82188
	0	PE(22:1p)	PE	22:1p	22:1p	1	533.348	C27 H52 O7 N1 P1	14.634	995600000	864800000	785400000	598800000	525000000	809200000	712700000	490200000	1249000000	2224000000	2891000000	1446000000	2260000000	1686000000	673100000	872400000	1546000000	1316000000	1876000000	1248000000	1263000000	1447000000	1413000000	1352000000	7.63133e+08	1502150000	1392250000	1.43317e+09	1.9684	1.82439	0.954077	0.0799383	0.0282045	0.861134	0.977022	1.09724	0.867411	1.54968	-0.0678225	0.0649294
	0	PE(25:1p)	PE	25:1p	25:1p	1	575.395	C30 H58 O7 N1 P1	18.462	262200000	172100000	150400000	105500000	93620000	143000000	116200000	91140000	225700000	420800000	575900000	266700000	404800000	332700000	123500000	172400000	292200000	241500000	347400000	275500000	217700000	257800000	988400	237400000	154470000	282740000	2.61183e+08	2.22798e+08	1.83039	1.69084	0.787996	0.139126	0.0545352	0.519561	0.872149	0.856592	0.757736	1.26332	-0.343739	0.284363
	0	PE(24:1)	PE	1 day, 0:01:00	1 day, 0:01:00	1	577.374	C29 H56 O8 N1 P1	14.543	433100000	386100000	360400000	278400000	221400000	373600000	328000000	206300000	564500000	1050000000	1271000000	702300000	1045000000	844200000	233700000	364300000	763200000	618800000	770600000	595600000	1517000	679700000	664400000	672400000	3.42167e+08	6.87017e+08	6.44867e+08	5.64036e+08	2.00784	1.88466	0.820993	0.0715077	0.0397788	0.559233	1.00565	1.14565	0.914302	1.40035	-0.284557	0.252407
	0	PE(28:1)	PE	1 day, 4:01:00	1 day, 4:01:00	1	633.437	C33 H64 O8 N1 P1	18.703	270800000	133400000	145800000	103200000	70690000	130700000	56480000	114400000	192500000	312700000	327400000	187500000	321100000	103700000	115900000	191100000	205600000	269800000	238200000	244000000	183400000	181400000	208700000	183700000	1.42432e+08	1.98497e+08	201200000	2.06567e+08	1.39363	1.41261	1.04066	0.304381	0.215951	0.861713	0.478845	0.516583	0.49836	0.665644	0.0574927	0.0646373
	0	PE(29:1e)	PE	29:1e	29:1e	1	633.473	C34 H68 O7 N1 P1	18.525	566500000	355000000	336100000	201600000	208300000	301000000	313600000	194900000	552800000	756200000	913600000	584900000	906700000	729800000	309200000	415700000	685200000	566900000	798300000	682000000	457500000	655100000	560500000	555600000	3.28083e+08	5.52667e+08	602250000	6.18167e+08	1.68453	1.83566	1.11852	0.0954914	0.0252429	0.595812	0.752347	1.02004	0.8763	1.59786	0.161586	0.224891
	0	PE(29:0e)	PE	29:0e	29:0e	1	635.489	C34 H70 O7 N1 P1	15.216	2044000000	894900000	800400000	713100000	541100000	754300000	586800000	459700000	1017000000	2370000000	2997000000	1222000000	2308000000	1643000000	577200000	802900000	1319000000	1008000000	1827000000	1172000000	1049000000	1154000000	1115000000	1137000000	9.57967e+08	1.44208e+09	1276350000	1.24233e+09	1.50536	1.33235	0.861485	0.329372	0.371187	0.654418	0.590107	0.482313	0.413977	0.430407	-0.215102	0.184145
	0	PE(29:1)	PE	1 day, 5:01:00	1 day, 5:01:00	1	647.453	C34 H66 O8 N1 P1	19.734	272600000	128000000	27720000	31720000	26840000	82950000	103200000	58850000	192000000	236300000	437500000	241800000	208000000	209300000	27660000	128200000	232300000	174200000	252000000	212400000	143200000	217400000	222600000	96720000	9.49717e+07	2.11608e+08	1.63277e+08	190720000	2.22812	1.71921	0.901288	0.111513	0.200668	0.731443	1.15583	0.952675	0.78175	0.697522	-0.14994	0.13582
	0	PE(30:1)	PE	1 day, 6:01:00	1 day, 6:01:00	1	661.468	C35 H68 O8 N1 P1	20.816	159900000	104700000	69910000	32510000	14060000	44440000	26020000	47750000	111000000	223500000	172900000	147000000	218000000	168800000	35620000	77260000	104200000	113200000	192000000	154300000	81960000	119900000	144200000	115400000	70920000	1.21362e+08	1.19513e+08	1.34627e+08	1.71125	1.68519	1.1093	0.211481	0.18924	0.707829	0.775048	0.674728	0.752907	0.722988	0.149651	0.150072
	0	PE(31:0p)	PE	31:0p	31:0p	1	661.505	C36 H72 O7 N1 P1	20.69	327000000	192100000	144200000	72530000	59100000	95150000	94260000	60500000	205400000	459200000	577600000	306700000	483500000	337400000	98360000	179600000	346700000	280500000	437100000	319200000	267700000	349500000	317200000	284600000	1.48347e+08	2.83943e+08	2.87677e+08	3.29217e+08	1.91405	1.93922	1.15944	0.175863	0.0705945	0.614539	0.936631	0.754825	0.955476	1.15123	0.213434	0.211451
	0	PE(31:0e)	PE	31:0e	31:0e	1	663.52	C36 H74 O7 N1 P1	16.593	768700000	328400000	263200000	217300000	176500000	232100000	244300000	153600000	432300000	915600000	1222000000	563800000	872800000	687400000	233800000	358500000	598700000	488500000	769500000	582900000	504400000	566100000	559000000	565200000	3.31033e+08	588600000	539950000	5.91183e+08	1.77807	1.6311	1.00439	0.20518	0.139487	0.98828	0.830311	0.687864	0.705849	0.855465	0.00631806	0.00511994
	0	PE(31:0)	PE	1 day, 7:00:00	1 day, 7:00:00	1	677.5	C36 H72 O8 N1 P1	18.258	1591000000	1097000000	69390000	138100000	604200000	180800000	719500000	526900000	1388000000	2402000000	3127000000	1687000000	2484000000	1909000000	743300000	145800000	1945000000	1444000000	2202000000	1717000000	1585000000	1652000000	1628000000	1721000000	613415000	1.64173e+09	1.44518e+09	1.75083e+09	2.67638	2.35596	1.06645	0.0567585	0.0836573	0.798635	1.42028	1.24597	1.23632	1.0775	0.0928219	0.0976515
	0	PE(31:0)	PE	1 day, 7:00:00	1 day, 7:00:00	1	677.5	C36 H72 O8 N1 P1	22.449	1356000	878000	30760000	5045000	10420000	5433000	1064000	39360000	66030000	55540000	38710000	14550000	9075000	32660000	32710000	31930000	42300000	18570000	44940000	56400000	61740000	78970000	38070000	43280000	8982000	3.58757e+07	2.78742e+07	53900000	3.99417	3.10334	1.50241	0.0341826	0.0179218	0.155174	1.9979	1.46619	1.63382	1.74662	0.58728	0.809182
	0	PE(32:0)	PE	1 day, 8:00:00	1 day, 8:00:00	1	691.515	C37 H74 O8 N1 P1	19.368	876200000	652200000	446200000	337900000	53810000	438500000	513000000	137900000	784100000	1555000000	2113000000	1051000000	1608000000	1348000000	496100000	588400000	994700000	920100000	1364000000	1106000000	898200000	1015000000	958200000	972400000	4.67468e+08	1.02567e+09	992550000	1052300000	2.19409	2.12325	1.02597	0.106076	0.0307947	0.931175	1.13362	0.974381	1.08627	1.51152	0.0369841	0.0309689
	0	PE(33:0e)	PE	33:0e	33:0e	1	691.552	C38 H78 O7 N1 P1	18.012	438600000	213600000	130200000	40420000	94600000	130600000	135400000	91240000	238100000	495300000	655300000	312000000	508900000	216700000	103300000	129900000	294800000	223700000	392600000	302200000	203700000	265200000	271100000	282000000	174670000	3.21223e+08	2.46217e+08	2.86133e+08	1.83903	1.40961	0.890761	0.196141	0.40839	0.71167	0.878945	0.707432	0.495297	0.388925	-0.166889	0.147722
	0	PE(33:3)	PE	1 day, 9:03:00	1 day, 9:03:00	1	699.484	C38 H70 O8 N1 P1	18.318	1565000000	1164000000	951800000	138100000	15900000	778100000	801400000	553000000	1475000000	2537000000	3352000000	1783000000	2210000000	2027000000	794400000	1012000000	1781000000	1535000000	2219000000	1861000000	1563000000	1792000000	1561000000	1629000000	7.68817e+08	1.75023e+09	1559900000	1.77083e+09	2.27653	2.02896	1.01177	0.0760923	0.0398094	0.963901	1.18684	1.11866	1.02074	1.40001	0.0168812	0.0159675
	0	PE(33:2)	PE	1 day, 9:02:00	1 day, 9:02:00	1	701.5	C38 H72 O8 N1 P1	15.119	1800000000	222000000	670600000	604100000	478900000	621800000	532600000	401200000	905800000	2083000000	2771000000	1122000000	2155000000	1494000000	509300000	703100000	1252000000	903600000	1702000000	1120000000	921200000	1018000000	334700000	1025000000	732900000	1302600000	1169500000	1020150000	1.77732	1.59572	0.783164	0.22633	0.217701	0.517402	0.829706	0.645259	0.674204	0.66214	-0.352613	0.286172
	0	PE(34:2e)	PE	34:2e	34:2e	1	701.536	C39 H76 O7 N1 P1	24.722	2047000000	3494000000	2839000000	1233000000	3675000000	3573000000	1604000000	2847000000	2931000000	3145000000	2686000000	2672000000	3755000000	3309000000	3384000000	108000000	3590000000	3663000000	3026000000	2551000000	3128000000	2736000000	2632000000	2522000000	2.81017e+09	2647500000	2.96817e+09	2.76583e+09	0.942115	1.05622	1.0447	0.730534	0.8267	0.637756	-0.086025	0.13636	0.0789164	0.0826522	0.0630835	0.195345
	0	PE(16:0p/18:1)	PE	16:0p/18:1	34:1p	1	701.536	C39 H76 O7 N1 P1	25.855	825500000	2037000000	558100000	167700000	1067000000	915900000	851200000	1730000000	1097000000	1218000000	680600000	642500000	2015000000	1835000000	884100000	846700000	997100000	1046000000	1659000000	1463000000	1193000000	883000000	638000000	579800000	9.28533e+08	1036550000	1270650000	1069300000	1.11633	1.36845	1.0316	0.731394	0.32672	0.896638	0.158764	0.135849	0.452541	0.485824	0.044877	0.047383
	0	PE(33:0)	PE	1 day, 9:00:00	1 day, 9:00:00	1	705.531	C38 H76 O8 N1 P1	20.462	688900000	455300000	401800000	268400000	3716000	316000000	392900000	217500000	661000000	1263000000	1356000000	835500000	1172000000	1015000000	337900000	491100000	802300000	710800000	1070000000	911200000	741000000	902100000	799400000	805900000	355686000	787650000	754850000	871600000	2.21445	2.12224	1.10658	0.0651075	0.0297573	0.672707	1.14695	1.18637	1.08559	1.52641	0.146112	0.172174
	0	PE(34:0e)	PE	34:0e	34:0e	1	705.567	C39 H80 O7 N1 P1	25.798	303400000	1152000000	322400000	70090000	302400000	450100000	382200000	706400000	468700000	536800000	238800000	294700000	739400000	881000000	428000000	389000000	699000000	668400000	892500000	422800000	473300000	501300000	260200000	181900000	4.33398e+08	4.37933e+08	6.34133e+08	4.55333e+08	1.01046	1.46317	1.03973	0.978926	0.267075	0.890272	0.0150177	0.00925027	0.549093	0.573367	0.0562118	0.0504775
	0	PE(34:0e)	PE	34:0e	34:0e	1	705.567	C39 H80 O7 N1 P1	26.108	125200000	1152000000	100300000	35490000	172200000	481100000	382200000	706400000	113100000	536800000	31210000	294700000	127100	1205000000	428000000	164100000	451300000	668400000	944500000	799600000	498800000	397900000	285000000	2216000	3.44382e+08	3.44068e+08	4.86155e+08	4.88003e+08	0.99909	1.41167	1.41833	0.998794	0.57534	0.428934	-0.00131322	0.000523917	0.497407	0.240075	0.504194	0.36761
	0	PE(35:2p)	PE	35:2p	35:2p	1	713.536	C40 H76 O7 N1 P1	18.014	438600000	178200000	130200000	40420000	94600000	130600000	135400000	91240000	238100000	465500000	655300000	277300000	508800000	216700000	103300000	129900000	294800000	223700000	382700000	302200000	203700000	265200000	271100000	274500000	168770000	3.10473e+08	246200000	2.83233e+08	1.83962	1.45879	0.912263	0.203775	0.370386	0.769316	0.879411	0.690849	0.544772	0.431346	-0.132478	0.113895
	0	PE(35:1p)	PE	35:1p	35:1p	1	715.552	C40 H78 O7 N1 P1	25.309	90170000	196000000	140600000	71960000	251700000	247100000	71680000	92160000	180600000	85880000	169700000	147600000	53440000	161600000	181800000	150500000	189800000	229600000	109200000	117400000	158600000	130600000	20500000	167400000	166255000	1.24603e+08	1.61123e+08	1.17283e+08	0.749471	0.969134	0.941254	0.286804	0.900159	0.804503	-0.416055	0.542416	-0.0452323	0.0456807	-0.0873447	0.0944725
	0	PE(34:1)	PE	1 day, 10:01:00	1 day, 10:01:00	1	717.531	C39 H76 O8 N1 P1	24.152	162100000	464600000	397800000	127700000	551000000	451600000	376900000	458300000	599000000	667500000	700700000	767000000	395300000	420300000	499100000	502500000	466600000	520400000	34520000	370000000	584000000	517100000	641300000	586400000	3.59133e+08	594900000	4.67367e+08	4.55553e+08	1.65649	1.30137	0.765765	0.0304008	0.172544	0.237382	0.728128	1.51712	0.380035	0.763101	-0.385027	0.624552
	0	PE(16:0/18:1)	PE	16:0/18:1	1 day, 10:01:00	1	717.531	C39 H76 O8 N1 P1	25.137	235000000	646100000	128200000	33400000	537300000	474500000	760800000	913200000	667800000	880000000	728300000	734700000	974700000	941600000	633800000	704600000	615900000	818600000	1102000000	866600000	953700000	752000000	734800000	719500000	3.42417e+08	780800000	7.81533e+08	8.54767e+08	2.28026	2.2824	1.09473	0.00220693	0.00403484	0.334621	1.1892	2.65621	1.19055	2.39417	0.130578	0.475447
	0	PE(34:0)	PE	1 day, 10:00:00	1 day, 10:00:00	2	719.547	C39 H78 O8 N1 P1	24.229	189000000	358100000	199800000	89070000	257700000	123700000	226300000	1514000000	271700000	2316000000	2691000000	2274000000	217800000	120100000	2486000000	2050000000	2260000000	2814000000	47540000	1616000000	281600000	1785000000	2449000000	2297000000	202895000	1.54883e+09	1.65798e+09	1412690000	7.63367	8.17163	0.912099	0.0122775	0.0131804	0.826476	2.93238	1.91089	3.03062	1.88007	-0.132737	0.0827699
	0	PE(16:0p/20:4)	PE	16:0p/20:4	36:4p	2	723.52	C41 H74 O7 N1 P1	24.721	2047000000	3415000000	2791000000	1233000000	3698000000	3573000000	1604000000	2859000000	2993000000	3124000000	2686000000	2672000000	3305000000	3309000000	3384000000	3235000000	3297000000	3665000000	3307000000	2558000000	3128000000	2736000000	2632000000	2522000000	2.79283e+09	2.65633e+09	3.36583e+09	2.81383e+09	0.951125	1.20517	1.05929	0.771657	0.187592	0.556759	-0.0722933	0.112576	0.269234	0.726785	0.0831007	0.254333
	0	PE(36:2p)	PE	36:2p	36:2p	1	727.552	C41 H78 O7 N1 P1	24.741	1711000000	2962000000	2060000000	1032000000	2971000000	2727000000	2133000000	3162000000	2738000000	2978000000	2965000000	2924000000	2377000000	2394000000	2363000000	2341000000	2837000000	2469000000	2876000000	2837000000	3206000000	2398000000	2997000000	2731000000	2.24383e+09	2.81667e+09	2463500000	2.84083e+09	1.25529	1.0979	1.00858	0.134694	0.519068	0.898303	0.328023	0.870651	0.134744	0.284776	0.0123254	0.0465772
	0	PE(18:1p/18:1)	PE	18:1p/18:1	36:2p	1	727.552	C41 H78 O7 N1 P1	25.832	18360000	684600000	20920000	4352000	304200000	274300000	472800000	708000000	61750000	351400000	287000000	229600000	423000000	714300000	184000000	164100000	408000000	437800000	828000000	503000000	406900000	241300000	260200000	181900000	2.17789e+08	3.51758e+08	3.88533e+08	403550000	1.61514	1.78399	1.14724	0.364827	0.237889	0.705182	0.691656	0.437913	0.835109	0.623626	0.198163	0.151699
	0	PE(35:2)	PE	1 day, 11:02:00	1 day, 11:02:00	1	729.531	C40 H76 O8 N1 P1	16.425	560900000	285800000	263100000	229300000	172200	278700000	212300000	157400000	447300000	913700000	1265000000	545300000	913500000	636100000	221400000	326200000	576000000	434300000	701600000	537700000	445700000	514100000	500700000	491900000	2.69662e+08	5.90167e+08	5.17917e+08	531950000	2.18854	1.92061	0.901356	0.120843	0.0741097	0.750517	1.12997	0.917778	0.941568	1.13012	-0.149832	0.124639
	0	PE(36:2e)	PE	36:2e	36:2e	1	729.567	C41 H80 O7 N1 P1	25.509	388500000	1024000000	22650000	211600000	65790000	64820000	673600000	1095000000	919700000	55950000	814700000	37410000	1158000000	58560000	23260000	27440000	55590000	19240000	1152000000	895700000	29190000	278500	12090000	28120000	2.96227e+08	5.99393e+08	2.23682e+08	3.52896e+08	2.02343	0.755103	0.588756	0.236442	0.771671	0.403466	1.0168	0.626276	-0.405255	0.112568	-0.764258	0.394193
	0	PE(36:2e)	PE	36:2e	36:2e	1	729.567	C41 H80 O7 N1 P1	25.863	921700000	2354000000	31790000	34130000	2831000000	2315000000	893500000	118900000	1897000000	55950000	1812000000	75180000	33090000	20840000	2349000000	2181000000	34440000	11220000	65800000	13610000	35420000	940000000	1775000000	239000000	1.4146e+09	808755000	7.71598e+08	5.11472e+08	0.571719	0.545452	0.632419	0.351667	0.376254	0.531329	-0.806623	0.453868	-0.874476	0.424519	-0.661048	0.274637
	0	PE(36:2e)	PE	36:2e	36:2e	1	729.567	C41 H80 O7 N1 P1	26.382	82360000	123700000	169700000	21440000	38290000	27980000	58110000	55250000	51850000	140500000	116700000	60080000	18840000	147000000	65310	139700000	93580000	144800000	2499000	26000000	34620000	94690000	97840000	86650000	77245000	80415000	9.06642e+07	5.70498e+07	1.04104	1.17372	0.709443	0.914863	0.719819	0.330963	0.0580231	0.0386439	0.231092	0.142776	-0.495242	0.48022
	0	PE(36:2e)	PE	36:2e	36:2e	2	729.567	C41 H80 O7 N1 P1	26.899	466200000	1895000000	215100000	72920000	899700000	624800000	479200000	1108000000	571900000	699000000	186800000	271800000	1887000000	1607000000	554200000	526500000	722000000	799300000	1101000000	829100000	566100000	414800000	200000000	173400000	695620000	5.52783e+08	1016000000	547400000	0.794663	1.46057	0.990261	0.644509	0.392203	0.979165	-0.331585	0.190771	0.546529	0.40649	-0.0141187	0.00914402
	0	PE(18:0p/18:1)	PE	18:0p/18:1	36:1p	2	729.567	C41 H80 O7 N1 P1	26.913	12080000	1897000000	220700000	72920000	909700000	624800000	479200000	1108000000	571900000	652500000	186800000	271800000	1887000000	1607000000	539300000	526500000	722000000	799300000	1101000000	829100000	566100000	414800000	208800000	173400000	6.22867e+08	5.45033e+08	1.01352e+09	5.48867e+08	0.87504	1.62718	1.00703	0.812967	0.323821	0.985053	-0.192579	0.0899273	0.702375	0.489695	0.0101113	0.00654051
	0	PE(35:1)	PE	1 day, 11:01:00	1 day, 11:01:00	1	731.547	C40 H78 O8 N1 P1	17.892	753900000	446400000	372900000	345500000	241200000	401000000	363300000	228300000	504800000	992400000	1142000000	581300000	999300000	703300000	295200000	429500000	607600000	529800000	782400000	564300000	527500000	555500000	583900000	498500000	4.26817e+08	635350000	5.94117e+08	585350000	1.48858	1.39197	0.921303	0.229331	0.201349	0.74929	0.573935	0.639537	0.47713	0.69605	-0.118252	0.12535
	0	PE(36:1e)	PE	36:1e	36:1e	1	731.583	C41 H82 O7 N1 P1	26.357	130600000	315700000	113800000	30940000	176600000	145900000	135200000	260500000	190500000	187500000	106400000	87620000	40280000	365400000	37390000	201200000	190200000	220000000	341400000	222200000	139000000	121200000	90010000	96800000	1.52257e+08	1.61287e+08	175745000	168435000	1.05931	1.15427	1.04432	0.84951	0.718423	0.883372	0.0831218	0.0708315	0.206978	0.14362	0.0625648	0.0538563
	0	PE(36:0p)	PE	36:0p	36:0p	1	731.583	C41 H82 O7 N1 P1	26.705	140000000	460100000	71690000	17890000	180300000	163700000	160200000	318000000	144000000	147100000	72930000	87360000	574400000	419200000	184400000	125400000	200600000	247700000	406200000	260900000	132300000	111500000	86040000	83180000	172280000	1.54932e+08	291950000	180020000	0.899302	1.69463	1.16193	0.81478	0.230536	0.701076	-0.153123	0.0889595	0.760966	0.637261	0.216525	0.154235
	0	PE(36:5)	PE	1 day, 12:05:00	1 day, 12:05:00	1	737.5	C41 H72 O8 N1 P1	16.198	358000000	314400000	271000000	209700000	180300000	267800000	207500000	155700000	351100000	598000000	732100000	419900000	592100000	452600000	179500000	264400000	374500000	308300000	441900000	344300000	371800000	5494000	439300000	308400000	2.66867e+08	4.10717e+08	361900000	3.18532e+08	1.53903	1.35611	0.775552	0.160168	0.176928	0.431671	0.622024	0.795424	0.439472	0.752203	-0.366704	0.364847
	0	PE(37:5e)	PE	37:5e	37:5e	1	737.536	C42 H76 O7 N1 P1	25.313	90170000	196000000	140200000	85350000	252400000	237600000	70950000	162800000	180600000	182200000	157800000	149400000	218600000	161600000	183600000	181900000	198800000	218800000	143300000	76730000	141100000	104300000	121400000	190100000	1.66953e+08	150625000	1.93883e+08	1.29488e+08	0.902198	1.1613	0.859674	0.642196	0.406343	0.380564	-0.148484	0.192332	0.215744	0.391107	-0.218139	0.419573
	0	PE(18:2/18:2)	PE	18:2/18:2	1 day, 12:04:00	1	739.515	C41 H74 O8 N1 P1	24.067	269100000	464600000	344300000	13920000	547100000	453200000	158900000	458300000	599000000	488800000	512500000	652900000	393500000	381000000	497200000	393800000	462500000	456100000	595700000	335400000	588400000	530300000	438800000	564100000	3.48703e+08	478400000	4.30683e+08	5.08783e+08	1.37194	1.2351	1.06351	0.245086	0.331355	0.718322	0.456217	0.610682	0.304627	0.479706	0.088834	0.143681
	0	PE(36:3)	PE	1 day, 12:03:00	1 day, 12:03:00	1	741.531	C41 H76 O8 N1 P1	23.683	52230000	148700000	117200000	40350000	159500000	192400000	157500000	161800000	168900000	73000000	232600000	215700000	175700000	187100000	39240000	49150000	179900000	214800000	162400000	189300000	60770000	240600000	21300000	40810000	1.18397e+08	168250000	1.40982e+08	1.19197e+08	1.42107	1.19076	0.70845	0.170458	0.58336	0.283851	0.506978	0.768383	0.251879	0.234064	-0.497263	0.54691
	0	PE(18:1/18:2)	PE	18:1/18:2	1 day, 12:03:00	1	741.531	C41 H76 O8 N1 P1	24.312	6270000	23770000	11420000	17490000	175000000	74330000	125500000	111800000	141400000	407200000	252900000	171400000	133700000	159000000	98230000	169100000	126800000	208900000	284800000	134300000	227600000	158200000	137300000	142400000	51380000	201700000	1.49288e+08	1.80767e+08	3.92565	2.90557	0.896216	0.0178541	0.0101092	0.697874	1.97293	1.74826	1.53882	1.99528	-0.158082	0.156223
	0	PE(18:0/18:2)	PE	18:0/18:2	1 day, 12:02:00	1	743.547	C41 H78 O8 N1 P1	25.21	25070000	860400000	92280000	105400000	423000000	422400000	22320000	1249000000	28040000	101200000	494100000	87750000	1134000000	1045000000	402300000	168700000	420100000	412900	1482000000	146100000	653100000	36370000	616000000	33070000	321425000	3.30402e+08	5.28419e+08	494440000	1.02793	1.64399	1.49648	0.970367	0.386459	0.598348	0.0397388	0.0130639	0.7172	0.412897	0.581574	0.223046
	0	PE(37:1p)	PE	37:1p	37:1p	1	743.583	C42 H82 O7 N1 P1	24.73	672300000	886600000	696400000	335100000	595700000	541500000	704100000	813700000	580700000	655600000	448800000	407000000	956000000	943500000	511900000	533400000	627600000	597500000	917200000	751100000	667500000	527700000	429800000	384900000	6.21267e+08	601650000	6.94983e+08	6.13033e+08	0.968425	1.11866	1.01892	0.845228	0.522455	0.915399	-0.0462882	0.0730263	0.161766	0.281951	0.0270411	0.0383895
	0	PE(36:1)	PE	1 day, 12:01:00	1 day, 12:01:00	1	745.562	C41 H80 O8 N1 P1	24.377	2466000000	3739000000	3305000000	1480000000	3122000000	2866000000	2687000000	3101000000	3260000000	3646000000	3532000000	3129000000	4209000000	3631000000	3058000000	2997000000	3329000000	3801000000	4039000000	2874000000	4050000000	3064000000	3430000000	3136000000	2.82967e+09	3.22583e+09	3.50417e+09	3.43217e+09	1.14	1.23837	1.06396	0.284408	0.100948	0.428018	0.18904	0.546058	0.308439	0.995904	0.0894477	0.368538
	0	PE(18:0/18:1)	PE	18:0/18:1	1 day, 12:01:00	2	745.562	C41 H80 O8 N1 P1	25.242	867700000	2334000000	1912000000	43100000	62600000	2280000000	2267000000	2092000000	3212000000	4002000000	2502000000	4324000000	2427000000	287700000	2822000000	238500000	262400000	2900000000	2560000000	2017000000	317000000	2887000000	3584000000	166700000	1249900000	3066500000	1489600000	1921950000	2.4534	1.19178	0.626757	0.0105968	0.740349	0.126593	1.29478	1.97482	0.253112	0.130564	-0.674022	0.89759
	0	PE(18:0/18:1)	PE	18:0/18:1	1 day, 12:01:00	2	745.562	C41 H80 O8 N1 P1	26.258	30280000	1453000000	41890000	267200000	248400000	1261000000	1269000000	2124000000	589200000	1847000000	855700000	1526000000	1304000000	1776000000	621000000	248500000	233700000	771800000	2522000	1755000000	2312000000	1262000000	1654000000	354900000	550295000	1.36848e+09	8.25833e+08	1.2234e+09	2.48682	1.50071	0.893985	0.0426289	0.4613	0.744055	1.3143	1.3703	0.585645	0.336017	-0.161677	0.128395
	0	PE(37:0p)	PE	37:0p	37:0p	1	745.598	C42 H84 O7 N1 P1	24.734	2436000000	3237000000	3788000000	1792000000	216000000	3067000000	1701000000	182800000	143600000	1457000000	1471000000	1075000	2720000000	333400000	2298000000	2094000000	177500000	147700000	1486000000	792700000	222400000	1120000000	64360000	1130000000	2.42267e+09	8.26079e+08	1295100000	8.02577e+08	0.340979	0.534576	0.971549	0.0266844	0.146316	0.953803	-1.55224	1.57374	-0.903532	0.834708	-0.0416408	0.0205413
	0	PE(18:0/18:0)	PE	18:0/18:0	1 day, 12:00:00	2	747.578	C41 H82 O8 N1 P1	25.285	457800000	741300000	649300000	311300000	717200000	603600000	564200000	706600000	657100000	722700000	831200000	704700000	909300000	878500000	518000000	596300000	672200000	711200000	943600000	603400000	780100000	592400000	819300000	660700000	5.80083e+08	697750000	714250000	733250000	1.20284	1.23129	1.05088	0.154837	0.177467	0.606703	0.26645	0.810126	0.300169	0.750883	0.0715949	0.217024
	0	PE(18:0/18:0)	PE	18:0/18:0	1 day, 12:00:00	1	747.578	C41 H82 O8 N1 P1	25.674	85520000	280200000	157700000	55300000	392700000	392500000	365000000	362600000	144500000	171400000	422900000	72190000	290000000	309200000	301200000	326700000	343000000	398000000	423900000	318800000	627800000	93580000	399200000	24510000	227320000	2.56432e+08	3.28017e+08	3.14632e+08	1.12806	1.44297	1.22696	0.738899	0.141866	0.604174	0.17385	0.131415	0.529045	0.848122	0.295089	0.218838
	0	PE(18:0/18:0)	PE	18:0/18:0	1 day, 12:00:00	1	747.578	C41 H82 O8 N1 P1	25.998	73130000	653700000	42140000	71310000	377800000	204100000	66460000	644200000	153400000	445800000	33570000	138400000	120800000	52530000	27070000	35520000	33490000	36770000	723800000	20130000	394500000	105300000	134800000	133700	237030000	2.46972e+08	51030000	2.29777e+08	1.04194	0.215289	0.930379	0.944544	0.0892256	0.911873	0.0592759	0.0247779	-2.21565	1.04951	-0.104109	0.0400655
	0	PE(38:6e)	PE	38:6e	38:6e	2	749.536	C43 H76 O7 N1 P1	24.751	1641000000	2569000000	2060000000	788800000	2892000000	2727000000	2133000000	3130000000	2738000000	2978000000	2965000000	2924000000	2651000000	2801000000	2537000000	2552000000	2606000000	2469000000	3156000000	2848000000	2919000000	2524000000	2997000000	2845000000	2.11297e+09	2.81133e+09	2.60267e+09	2881500000	1.33051	1.23176	1.02496	0.0782126	0.166885	0.685854	0.411985	1.10672	0.300721	0.777583	0.0355655	0.163768
	0	PE(38:5p)	PE	38:5p	38:5p	1	749.536	C43 H76 O7 N1 P1	24.751	1641000000	2569000000	2060000000	788800000	2892000000	2877000000	2164000000	3146000000	2738000000	2957000000	2965000000	2924000000	2648000000	2801000000	2446000000	2450000000	2820000000	2469000000	3156000000	2848000000	2919000000	2524000000	2997000000	2731000000	2.13797e+09	2.81567e+09	2.60567e+09	2862500000	1.31698	1.21876	1.01663	0.0919841	0.202534	0.78444	0.397237	1.03629	0.285413	0.693501	0.0237991	0.10544
	0	PE(38:4p)	PE	38:4p	38:4p	1	751.552	C43 H78 O7 N1 P1	24.38	349700000	887000000	537300000	130500000	856700000	782600000	321100000	948200000	10440000	883300000	532100000	5984000	933100000	868900000	760100000	779700000	760500000	880700000	985500000	40760000	896700000	750700000	775400000	726900000	5.90633e+08	4.50187e+08	830500000	6.95993e+08	0.762211	1.40612	1.54601	0.517957	0.0914178	0.283859	-0.391737	0.285706	0.491717	1.03897	0.628548	0.546897
	0	PE(38:4p)	PE	38:4p	38:4p	1	751.552	C43 H78 O7 N1 P1	25.863	10310000	2430000000	1519000000	630100000	2586000000	2381000000	917500000	1642000000	1906000000	59340000	1813000000	1853000000	2057000000	1950000000	2200000000	2160000000	2244000000	2512000000	65800000	1362000000	1941000000	1595000000	1794000000	1598000000	1592735000	1365140000	2.18717e+09	1.39263e+09	0.857104	1.37321	1.02014	0.677281	0.210765	0.947737	-0.222457	0.169231	0.457557	0.676202	0.0287665	0.0233121
	0	PE(38:4p)	PE	38:4p	38:4p	1	751.552	C43 H78 O7 N1 P1	26.15	993400000	102800000	41980000	636000000	5983000	2308000000	995400000	8332000	1895000000	2022000000	50030000	1839000000	1907000000	25110000	60660000	1890000000	2398000000	18180000	1196000000	997200000	1524000000	57200000	1355000000	1266000000	681360500	1.13496e+09	1049825000	1065900000	1.66573	1.54078	0.939152	0.407898	0.543477	0.877253	0.736152	0.389449	0.623659	0.264819	-0.0905698	0.0568752
	0	PE(38:4e)	PE	38:4e	38:4e	1	753.567	C43 H80 O7 N1 P1	24.773	142100000	226400000	165200000	66830000	275000000	210600000	134000000	339700000	18290000	102700	241700000	276800000	211700000	216300000	191300000	197000000	218600000	240900000	250300000	264000000	224000000	224900000	258200000	16810000	1.81022e+08	1.68432e+08	2.12633e+08	2.06368e+08	0.930453	1.17463	1.22523	0.849317	0.326146	0.594778	-0.103995	0.0709304	0.232205	0.486587	0.293054	0.225645
	0	PE(38:3p)	PE	38:3p	38:3p	1	753.567	C43 H80 O7 N1 P1	25.934	70780000	229900000	159700000	26370000	209100000	238700000	72600000	129800000	278200000	104200000	182500000	139900000	271500000	137000000	239300000	210900000	155000000	192800000	92040000	97260000	64060000	33760000	154900000	26530000	1.55758e+08	151200000	2.01083e+08	7.80917e+07	0.970735	1.291	0.516479	0.924087	0.301902	0.0651103	-0.0428512	0.034287	0.368484	0.520134	-0.953218	1.18635
	0	PE(38:3p)	PE	38:3p	38:3p	1	753.567	C43 H80 O7 N1 P1	26.356	141600000	455200000	113800000	37830000	212100000	145900000	135200000	42050000	159300000	138500000	106400000	15320000	15630000	365400000	117800000	201200000	240100000	240900000	309400000	222200000	139000000	20550000	87980000	96800000	184405000	9.94617e+07	1.96838e+08	1.45988e+08	0.539365	1.06742	1.46778	0.210135	0.874001	0.361055	-0.890665	0.677502	0.0941334	0.0584882	0.553641	0.442426
	0	PE(38:3e)	PE	38:3e	38:3e	1	755.583	C43 H82 O7 N1 P1	25.863	14560000	498300000	188900000	3492000	248600000	56730000	177800000	338500000	45810000	20780000	146600000	457200000	449000000	438000000	426300000	338200000	464200000	50810000	419900000	35610000	85830000	305600000	457400000	291600000	1.6843e+08	1.97782e+08	361085000	265990000	1.17426	2.14382	1.34487	0.783228	0.0848186	0.505516	0.231757	0.106112	1.10019	1.07151	0.427463	0.296265
	0	PE(38:2e)	PE	38:2e	38:2e	1	757.598	C43 H84 O7 N1 P1	25.363	99380000	141900000	5608000	0	26950000	27290000	30960000	100900000	39210000	51350000	10050000	3083000	539000000	98850000	4767000	17420000	7921000	121200000	314800000	49830000	111600000	35550000	59300000	13980000	50188000	3.92588e+07	1.31526e+08	97510000	0.782235	2.62067	2.48377	0.698718	0.372769	0.249635	-0.354325	0.155698	1.38994	0.42856	1.31253	0.602695
	0	PE(16:0p/22:1)	PE	16:0p/22:1	38:1p	1	757.598	C43 H84 O7 N1 P1	27.943	2967000	408700000	2197000	0	191500000	4729000	86190000	248100000	123200000	117100000	17850000	22370000	14000000	133700000	119600000	30210000	160100000	15560000	157100000	39950000	129100000	50920000	39130000	27990000	1.01682e+08	1.02468e+08	7.88617e+07	7.40317e+07	1.00773	0.77557	0.722483	0.992044	0.763614	0.504686	0.0111115	0.00346901	-0.366671	0.117126	-0.468964	0.296978
	0	PE(38:6)	PE	1 day, 14:06:00	1 day, 14:06:00	1	763.515	C43 H74 O8 N1 P1	23.708	12300000	1460000	108800000	682100	20580000	177200000	119200000	45730000	4354000	20270000	276900000	181200000	156200000	190500000	11340000	49150000	170400000	258800000	175900000	174700000	229200000	207900000	240100000	158300000	5.35037e+07	1.07942e+08	1.39398e+08	1.97683e+08	2.01747	2.6054	1.83138	0.324968	0.104197	0.0761785	1.01255	0.488159	1.3815	0.982146	0.87293	1.11817
	0	PE(38:4)	PE	1 day, 14:04:00	1 day, 14:04:00	1	767.547	C43 H78 O8 N1 P1	23.769	60900000	175300000	99620000	34630000	150200000	135600000	233800000	302600000	346300000	338000000	315800000	339300000	209600000	189700000	196300000	198400000	214000000	127400000	300800000	287000000	341600000	378200000	433600000	366800000	109375000	3.12633e+08	1.89233e+08	3.51333e+08	2.85836	1.73013	1.12379	2.74153e-05	0.0109682	0.195348	1.51519	4.56201	0.790883	1.95987	0.168369	0.709192
	0	PE(38:3)	PE	1 day, 14:03:00	1 day, 14:03:00	1	769.562	C43 H80 O8 N1 P1	24.87	108000000	258500000	188100000	64880000	439700000	325900000	394000000	362600000	559700000	495000000	645000000	717500000	341300000	329100000	482400000	425900000	450900000	384800000	401500000	84050000	628900000	641400000	825000000	691400000	2.30847e+08	5.28967e+08	402400000	545375000	2.29142	1.74315	1.03102	0.00411646	0.0204179	0.895647	1.19624	2.38548	0.801695	1.68999	0.0440718	0.0478633
	0	PE(18:0/20:3)	PE	18:0/20:3	1 day, 14:03:00	1	769.562	C43 H80 O8 N1 P1	25.647	21310000	29050000	5060000	17880000	236700000	185400000	181100000	197900000	144500000	625100000	97790000	509300000	133300000	76790000	324300000	270200000	260200000	303100000	46960000	233600000	627800000	468000000	593600000	156900000	8.25667e+07	292615000	2.27982e+08	3.54477e+08	3.54398	2.76118	1.21141	0.0583672	0.0309208	0.652143	1.82537	1.23383	1.46529	1.50975	0.276687	0.185657
	0	PE(39:2p)	PE	39:2p	39:2p	1	769.598	C44 H84 O7 N1 P1	20.506	194200000	108000000	115900000	510900000	74520000	227000000	21010000	65180000	96460000	236500000	328400000	138200000	265600000	203400000	40000000	164300000	137100000	118200000	190900000	176500000	128200000	155100000	186000000	130100000	2.05087e+08	147625000	1.54767e+08	1.61133e+08	0.719818	0.75464	1.0915	0.491945	0.503999	0.785354	-0.474297	0.308083	-0.406139	0.29757	0.126318	0.104935
	0	PE(39:2p)	PE	39:2p	39:2p	1	769.598	C44 H84 O7 N1 P1	24.35	613900000	1186000000	1120000000	190400000	1351000000	1166000000	479200000	544000000	296700000	441900000	562000000	163000000	533900000	71100000	951200000	901300000	1072000000	1188000000	436400000	246400000	378500000	105000000	28020000	147100000	9.37883e+08	4.14467e+08	786250000	223570000	0.441917	0.838324	0.539416	0.0211454	0.553996	0.0623682	-1.17815	1.67478	-0.25442	0.256494	-0.890529	1.20504
	0	PE(38:2)	PE	1 day, 14:02:00	1 day, 14:02:00	1	771.578	C43 H82 O8 N1 P1	25.217	123500000	414300000	176100000	241600000	486900000	393900000	38080000	208100000	211200000	54450000	102600000	441800000	382300000	394200000	35690000	573800000	563900000	665400000	350400000	127100000	311900000	473400000	276700000	574100000	306050000	1.76038e+08	4.35882e+08	3.52267e+08	0.575195	1.42422	2.00108	0.158729	0.262941	0.073969	-0.797878	0.799345	0.510169	0.580141	1.00078	1.13095
	0	PE(38:2)	PE	1 day, 14:02:00	1 day, 14:02:00	1	771.578	C43 H82 O8 N1 P1	25.589	18250000	94980000	37000000	20480000	151900000	115300000	127400000	110500000	81960000	18930000	369600000	156500000	115100000	87880000	157900000	172800000	167500000	160100000	42760000	140700000	179400000	109500000	377300000	168500000	72985000	1.44148e+08	1.43547e+08	1.69693e+08	1.97504	1.9668	1.17721	0.216973	0.0245659	0.712035	0.981882	0.663594	0.975848	1.60967	0.235376	0.147499
	0	PE(40:7p)	PE	40:7p	40:7p	1	773.536	C45 H76 O7 N1 P1	24.415	298700000	841400000	520900000	130500000	825700000	766300000	321100000	937600000	793900000	859500000	820000000	805400000	102000000	838100000	757100000	768800000	725000000	866100000	957500000	25460000	896200000	608400000	775400000	768900000	5.63917e+08	756250000	6.76183e+08	6.71977e+08	1.34107	1.19908	0.888564	0.23261	0.521325	0.620183	0.423381	0.633371	0.261932	0.282892	-0.170452	0.20748
	0	PE(38:1)	PE	1 day, 14:01:00	1 day, 14:01:00	1	773.593	C43 H84 O8 N1 P1	25.254	407200000	767000000	576600000	204100000	362700000	23610000	695700000	784900000	731200000	13540000	6818000	618300000	974200000	864500000	373900000	397500000	338400000	595600000	738700000	59500000	919500000	549400000	644700000	565500000	3.90202e+08	4.75076e+08	5.90683e+08	579550000	1.21751	1.51379	1.21991	0.65355	0.223771	0.593936	0.283939	0.184721	0.598165	0.650196	0.286774	0.22626
	0	PE(38:1)	PE	1 day, 14:01:00	1 day, 14:01:00	1	773.593	C43 H84 O8 N1 P1	25.583	1109000000	2542000000	1902000000	433200000	2147000000	1926000000	1562000000	2048000000	2028000000	2582000000	2078000000	1680000000	2687000000	2653000000	1740000000	2046000000	2145000000	2153000000	2397000000	1854000000	2412000000	1543000000	1712000000	1557000000	1.67653e+09	1.99633e+09	2.23733e+09	1912500000	1.19075	1.3345	0.958006	0.377233	0.137802	0.709304	0.251871	0.42339	0.416299	0.860743	-0.0618929	0.149168
	0	PE(38:1)	PE	1 day, 14:01:00	1 day, 14:01:00	1	773.593	C43 H84 O8 N1 P1	25.956	12120000	37560000	27570000	6545000	531700000	22930000	309600000	16170000	854500000	965200000	903300000	312700000	20470000	42620000	604700000	537800000	22490000	543400000	393300000	356300000	932200000	755700000	780200000	404300000	1.06404e+08	560245000	2.95247e+08	6.03667e+08	5.26525	2.77477	1.0775	0.0326369	0.227638	0.824847	2.3965	1.48629	1.47237	0.642755	0.107694	0.0836265
	0	PE(39:0p)	PE	39:0p	39:0p	1	773.63	C44 H88 O7 N1 P1	20.448	188100000	116000000	110300000	83230000	61390000	73570000	7883000	45280000	137000000	262700000	343400000	152000000	108400	180600000	46900000	80980000	161400000	97360	25100000	3428000	130500000	156400000	152300000	127900000	1.05432e+08	1.58044e+08	7.83476e+07	9.92713e+07	1.49902	0.743113	0.628125	0.363149	0.480663	0.340859	0.584016	0.439916	-0.428347	0.31816	-0.670876	0.467425
	0	PE(38:0)	PE	1 day, 14:00:00	1 day, 14:00:00	1	775.609	C43 H86 O8 N1 P1	26.722	28090000	132100000	10880000	4651000	2613000	18200000	11420000	13990000	94940000	24380000	68620000	50490000	152000000	111200000	24640000	38820000	34150000	86000000	13740000	13700000	122100000	44790000	104500000	48000000	3.27557e+07	4.39733e+07	7.44683e+07	57805000	1.34246	2.27345	1.31455	0.655618	0.18027	0.563223	0.424884	0.183349	1.18488	0.744078	0.394565	0.24932
	0	PE(40:6e)	PE	40:6e	40:6e	1	777.567	C45 H80 O7 N1 P1	25.845	180300000	56190000	64530000	3492000	141700000	56730000	52530000	229600000	45810000	11940000	20910000	457200000	385700000	438000000	28980000	338200000	464200000	50810000	508600000	201700000	113500000	305600000	457400000	144400000	8.38237e+07	1.36332e+08	284315000	2.88533e+08	1.62641	3.39182	2.11641	0.509347	0.0374996	0.153834	0.701691	0.292986	1.76206	1.42597	1.08162	0.812946
	0	PE(18:0p/22:5)	PE	18:0p/22:5	40:5p	1	777.567	C45 H80 O7 N1 P1	25.854	14560000	56190000	25460000	3492000	248600000	56730000	19960000	338500000	45810000	20780000	179500000	457200000	385700000	438000000	28980000	338200000	464200000	50810000	508600000	201700000	20830000	305600000	457400000	291600000	6.75053e+07	1.76958e+08	284315000	2.97622e+08	2.6214	4.21174	1.68187	0.222689	0.0329366	0.274537	1.39034	0.652301	2.07442	1.48232	0.75007	0.561399
	0	PE(40:2p)	PE	40:2p	40:2p	1	783.614	C45 H86 O7 N1 P1	26.867	1241000	47080000	1214000	757300	11450000	42250000	9960000	40450000	19790000	81010000	3873000	31980000	37450000	25250000	61410000	48060000	39150000	59290000	40410000	16970000	42320000	58790000	67450000	45580000	17332050	3.11772e+07	4.51017e+07	4.52533e+07	1.79882	2.60221	1.45149	0.359299	0.0243737	0.318934	0.847048	0.444544	1.37974	1.61308	0.537534	0.496299
	0	PE(39:2)	PE	1 day, 15:02:00	1 day, 15:02:00	1	785.593	C44 H84 O8 N1 P1	23.864	4028000000	6317000000	7642000000	4825000000	6427000000	7555000000	4720000000	6038000000	7056000000	7662000000	8631000000	8121000000	5082000000	2756000000	4416000000	6118000000	5391000000	6092000000	5392000000	5195000000	7416000000	7327000000	9252000000	8231000000	6.13233e+09	7038000000	4.97583e+09	7135500000	1.14769	0.811409	1.01385	0.304829	0.171972	0.913678	0.198729	0.515944	-0.301498	0.764541	0.019849	0.0392071
	0	PE(40:8)	PE	1 day, 16:08:00	1 day, 16:08:00	1	787.515	C45 H74 O8 N1 P1	14.87	20090000	230600000	3977000	200100000	9184000	8393000	215300000	6587000	11620000	617200000	807700000	15210000	676000000	489400000	180000000	232400000	346100000	303800000	506000000	310900000	325400000	325600000	324400000	358300000	78724000	2.78936e+08	3.71283e+08	3.58433e+08	3.54322	4.71627	1.285	0.209939	0.0069776	0.598346	1.82506	0.677906	2.23765	2.15629	0.36177	0.223047
	0	PE(40:7)	PE	1 day, 16:07:00	1 day, 16:07:00	1	789.531	C45 H76 O8 N1 P1	23.753	59900000	175300000	8557000	34620000	6330000	89050000	231000000	349300000	275300000	188500000	283700000	339300000	227200000	149700000	126900000	145400000	67030000	127400000	204200000	281000000	342200000	318500000	265700000	403800000	6.22928e+07	277850000	140605000	3.02567e+08	4.46038	2.25716	1.08896	0.000141291	0.0414787	0.527032	2.15717	3.84988	1.17451	1.38218	0.122947	0.278163
	0	PE(40:0e)	PE	40:0e	40:0e	1	789.661	C45 H92 O7 N1 P1	30.365	10120000	462600000	42760000	9021000	894500000	731100000	626300000	635500000	835500000	291300000	233600000	563100000	887300000	590500000	802700000	866100000	988200000	1105000000	477600000	502500000	966900000	663700000	902300000	853600000	3.5835e+08	5.30883e+08	873300000	7.27767e+08	1.48147	2.437	1.37086	0.375889	0.0152696	0.150862	0.567025	0.42494	1.28511	1.81617	0.455081	0.821419
	0	PE(40:0e)	PE	40:0e	40:0e	1	789.661	C45 H92 O7 N1 P1	30.634	45460000	447800000	28390000	64610000	885200000	721900000	626300000	630800000	787400000	275300000	2234000	559900000	880100000	586400000	798600000	866000000	975700000	1106000000	497300000	493600000	964600000	653100000	837600000	853200000	365560000	4.80322e+08	868800000	7.16567e+08	1.31394	2.37663	1.49185	0.566701	0.0141156	0.129079	0.393895	0.246646	1.24892	1.8503	0.577098	0.889145
	0	PE(40:6)	PE	1 day, 16:06:00	1 day, 16:06:00	1	791.547	C45 H78 O8 N1 P1	24.122	64860000	182000000	77140000	20080000	119900000	137100000	25200000	201600000	223300000	143700000	285000000	220700000	59980000	64120000	66090000	31370000	145100000	126700000	282800000	201400000	280700000	111600000	273100000	285400000	100180000	183250000	8.22267e+07	2.39167e+08	1.82921	0.820789	1.30514	0.0855224	0.557359	0.256833	0.871219	1.06792	-0.284916	0.253865	0.384203	0.59035
	0	PE(40:6)	PE	1 day, 16:06:00	1 day, 16:06:00	1	791.547	C45 H78 O8 N1 P1	24.888	108000000	318900000	188100000	64880000	313300000	46080000	376900000	369400000	604900000	614700000	645000000	16240000	271000000	37770000	469400000	391900000	450900000	275600000	351400000	326300000	597200000	642600000	825000000	691400000	173210000	4.37857e+08	316095000	5.72317e+08	2.52789	1.82492	1.30709	0.036623	0.112079	0.313334	1.33794	1.43625	0.867836	0.950474	0.386355	0.503992
	0	PE(40:5)	PE	1 day, 16:05:00	1 day, 16:05:00	1	793.562	C45 H80 O8 N1 P1	25.579	18250000	94980000	37000000	20480000	151900000	115300000	140100000	185000000	66500000	18930000	364200000	156500000	115100000	115000000	174900000	172800000	141700000	176300000	172800000	140700000	394300000	31030000	377300000	44800000	72985000	155205000	149300000	1.93488e+08	2.12653	2.04563	1.24666	0.157339	0.0141949	0.646814	1.0885	0.803164	1.03254	1.84787	0.318072	0.189221
	0	PE(40:4)	PE	1 day, 16:04:00	1 day, 16:04:00	2	795.578	C45 H82 O8 N1 P1	25.932	11960000	35800000	27290000	6657000	25160000	22350000	102200000	27310000	854500000	887000000	942200000	945500000	20130000	17690000	73620000	103200000	19750000	18100000	46530000	82740000	932200000	755700000	884200000	890300000	2.15362e+07	6.26452e+08	4.20817e+07	5.98612e+08	29.0884	1.954	0.955559	0.00689646	0.221361	0.912452	4.86237	2.16137	0.96643	0.654898	-0.0655828	0.0397901
	0	PE(40:3)	PE	1 day, 16:03:00	1 day, 16:03:00	1	797.593	C45 H84 O8 N1 P1	26.713	28760000	60240000	12090000	1714000	59190000	57800000	14610000	13990000	9103000	37720000	27950000	11380000	139600000	113000000	89220000	38820000	41390000	54770000	144800000	7365000	122100000	39460000	48840000	99570000	3.66323e+07	19125500	7.94667e+07	77022500	0.522093	2.1693	4.02721	0.161791	0.0573919	0.0262786	-0.93762	0.791045	1.11723	1.24115	2.00978	1.5804
	0	PE(40:2)	PE	1 day, 16:02:00	1 day, 16:02:00	1	799.609	C45 H86 O8 N1 P1	22.019	180300000	90250000	70160000	45220000	8705000	126600000	172600000	53680000	224600000	541900000	521700000	319600000	373500000	288600000	93780000	169600000	261000000	241200000	292600000	292000000	211500000	285600000	281700000	297200000	86872500	305680000	2.37947e+08	2.76767e+08	3.51872	2.73903	0.905413	0.0255015	0.00892769	0.727802	1.81505	1.59343	1.45367	2.04926	-0.143352	0.137987
	0	PE(40:1)	PE	1 day, 16:01:00	1 day, 16:01:00	1	801.625	C45 H88 O8 N1 P1	26.747	4712000	2536000	13990000	5908000	74560000	65110000	51200000	3767000	12090000	171100000	71810000	128700000	38550000	39390000	89160000	52380000	96050000	105600000	63220000	34150000	141500000	85670000	130100000	121100000	2.78027e+07	7.31112e+07	7.01883e+07	9.59567e+07	2.62965	2.52452	1.31248	0.162787	0.0424	0.490606	1.39487	0.788379	1.33601	1.37263	0.392291	0.309267
	0	PE(41:5)	PE	1 day, 17:05:00	1 day, 17:05:00	1	807.578	C46 H82 O8 N1 P1	22.787	59720000	759400000	1242000000	631200000	1045000000	866700000	634600000	798500000	747900000	801400000	1211000000	1018000000	52170000	389500000	509500000	479000000	456400000	479000000	369400000	253800000	74760000	299900000	443000000	438400000	7.67337e+08	8.68567e+08	3.94262e+08	313210000	1.13192	0.513805	0.360606	0.60027	0.0659426	0.000291529	0.178777	0.221653	-0.960706	1.18083	-1.47151	3.53532
	0	PE(42:2p)	PE	42:2p	42:2p	1	811.645	C47 H90 O7 N1 P1	30.354	34500000	462600000	42760000	9021000	894500000	731100000	632700000	635500000	835500000	291300000	233600000	563100000	887300000	590500000	802700000	863000000	988200000	1091000000	477600000	502500000	966900000	663700000	902300000	857000000	362413500	531950000	870450000	7.28333e+08	1.4678	2.40181	1.36918	0.380536	0.0153578	0.152611	0.553654	0.419604	1.26412	1.81367	0.453308	0.816414
	0	PE(43:7p)	PE	43:7p	43:7p	1	815.583	C48 H82 O7 N1 P1	19.881	1249000000	1017000000	912000000	663800000	540300000	829200000	869500000	467700000	1353000000	2548000000	3122000000	1724000000	2378000000	1932000000	679600000	1024000000	1741000000	1345000000	2077000000	1759000000	1417000000	1747000000	1586000000	1622000000	868550000	1680700000	1516600000	1.70133e+09	1.93506	1.74613	1.01228	0.0843138	0.0397886	0.961869	0.952381	1.0741	0.80416	1.40024	0.0176036	0.0168841
	0	PE(42:5)	PE	1 day, 18:05:00	1 day, 18:05:00	1	821.593	C47 H84 O8 N1 P1	21.808	180300000	4585000	6456000	46850000	1172000	3863000	3385000	6458000	7197000	113800000	521700000	319600000	373500000	7435000	15090000	12930000	261000000	20340000	27140000	38920000	211500000	285600000	30160000	297200000	4.05377e+07	1.62023e+08	1.15049e+08	148420000	3.99686	2.83808	0.916041	0.216813	0.322829	0.897098	1.99887	0.663914	1.50492	0.491027	-0.126516	0.04716
	0	PE(43:6)	PE	1 day, 19:06:00	1 day, 19:06:00	1	833.593	C48 H84 O8 N1 P1	23.78	839300000	200500	1552000000	603000000	271400000	726200000	1219000000	409500000	885500000	1029000000	1986000000	1761000000	13230000	678600000	391200000	713000000	57750000	640800000	624900000	824100000	827300000	1147000000	1595000000	828900000	6.6535e+08	1215000000	4.15763e+08	9.74533e+08	1.82611	0.624879	0.802085	0.118403	0.347179	0.404222	0.868771	0.926636	-0.678351	0.459447	-0.318173	0.39338
	0	PE(43:5)	PE	1 day, 19:05:00	1 day, 19:05:00	1	835.609	C48 H86 O8 N1 P1	24.711	600800000	1099000000	1536000000	620200000	1458000000	1248000000	865300000	927700000	54340000	1606000000	1763000000	1496000000	1135000000	989000000	1330000000	1256000000	1560000000	1631000000	1234000000	926800000	1674000000	1374000000	1731000000	1681000000	1.09367e+09	1.11872e+09	1.31683e+09	1436800000	1.02291	1.20405	1.28432	0.936788	0.275262	0.299616	0.0326802	0.0283588	0.2679	0.560254	0.361006	0.523435
	0	PE(44:2p)	PE	44:2p	44:2p	1	839.677	C49 H94 O7 N1 P1	30.332	3071000	41730000	1615000	7091000	102100000	95350000	77950000	866200	23680000	36160000	25430000	17640000	90500000	71430000	76820000	103500000	79010000	127100000	56720000	64670000	111500000	87770000	95510000	104900000	4.18262e+07	30287700	9.13933e+07	86845000	0.724133	2.18508	2.86734	0.607719	0.0385969	0.0022692	-0.465674	0.216297	1.12768	1.41345	1.51971	2.64413
	0	PE(43:2)	PE	1 day, 19:02:00	1 day, 19:02:00	1	841.656	C48 H92 O8 N1 P1	21.371	220400000	1064000	116200000	84570000	71050000	129600000	98230000	53450000	177500000	299100000	381700000	213300000	331000000	242000000	83030000	111100000	50250000	157400000	251300000	209900000	171900000	211300000	189600000	204600000	103814000	203880000	1.62463e+08	2.06433e+08	1.9639	1.56495	1.01252	0.116385	0.290116	0.961244	0.973719	0.934101	0.646113	0.537428	0.0179557	0.0171662
	0	PE(44:7)	PE	1 day, 20:07:00	1 day, 20:07:00	1	845.593	C49 H84 O8 N1 P1	17.617	191500000	92910000	71700000	60310000	29900000	61870000	63170000	20280000	85520000	273200000	365800000	102900000	285300000	177200000	36330000	86610000	140300000	96790000	202000000	102600000	89270000	102100000	108600000	94120000	8.46983e+07	1.51812e+08	1.37088e+08	1.16448e+08	1.79238	1.61855	0.767058	0.289969	0.243776	0.556738	0.841877	0.537648	0.6947	0.613009	-0.382593	0.254349
	0	PE(43:0)	PE	1 day, 19:00:00	1 day, 19:00:00	1	845.687	C48 H96 O8 N1 P1	21.354	156300000	130500000	87210000	52780000	45640000	78580000	65880000	11490000	139700000	273800000	326400000	157700000	249600000	201900000	32490000	92700000	150200000	124100000	213900000	125100000	126300000	171600000	154400000	135400000	91835000	162495000	1.41832e+08	154450000	1.76942	1.54442	0.950491	0.204874	0.19821	0.877602	0.823279	0.688513	0.627064	0.702874	-0.0732555	0.0567025
	0	PE(45:9)	PE	1 day, 21:09:00	1 day, 21:09:00	1	855.578	C50 H82 O8 N1 P1	22.695	194400000	265400000	560300000	212800000	487300000	446000000	185600000	289000000	314700000	302700000	666200000	443500000	273000000	203900000	279600000	286800000	302800000	345000000	281000000	272200000	515300000	357600000	567400000	516900000	3.61033e+08	366950000	281850000	418400000	1.01639	0.780676	1.14021	0.950858	0.26075	0.566893	0.0234515	0.0218843	-0.357204	0.583775	0.189299	0.246499
	0	PE(45:5)	PE	1 day, 21:05:00	1 day, 21:05:00	1	863.64	C50 H90 O8 N1 P1	21.439	220400000	145200000	116200000	84570000	64130000	129600000	98230000	45860000	164100000	299100000	381700000	213300000	311100000	242000000	103300000	26250000	215900000	157400000	258900000	257500000	190100000	215600000	47960000	17000000	1.26683e+08	2.00382e+08	1.75992e+08	164510000	1.58175	1.38923	0.820983	0.215868	0.321979	0.603959	0.661524	0.665813	0.47428	0.492173	-0.284575	0.218992
	0	PE(46:10)	PE	1 day, 22:10:00	1 day, 22:10:00	1	867.578	C51 H82 O8 N1 P1	18.669	1487000000	1197000000	925900000	778000000	578800000	923800000	1008000000	573300000	1452000000	2539000000	3279000000	1934000000	2330000000	2072000000	841900000	1126000000	1919000000	1397000000	2047000000	1812000000	1516000000	1975000000	1786000000	1709000000	981750000	1797550000	1.61432e+09	1807500000	1.83097	1.64433	1.00554	0.0862764	0.0419603	0.981377	0.872604	1.06411	0.717496	1.37716	0.00796375	0.00816423
	0	PE(45:0)	PE	1 day, 21:00:00	1 day, 21:00:00	1	873.719	C50 H100 O8 N1 P1	22.441	91940000	23030000	17080000	14970000	21620000	36220000	33680000	14860000	64320000	131700000	192800000	28020000	112900000	38460000	20680000	41390000	76970000	24570000	97050000	79230000	10120000	25020000	68060000	6692000	3.41433e+07	7.75633e+07	52495000	4.76953e+07	2.2717	1.53749	0.614921	0.192646	0.352895	0.383037	1.18377	0.715241	0.620576	0.452354	-0.701527	0.416759
	0	PE(47:11)	PE	1 day, 23:11:00	1 day, 23:11:00	1	879.578	C52 H82 O8 N1 P1	22.447	59570000	360200000	12970000	12270000	227000000	28740000	102500000	304400000	13500000	23210000	153200000	51720000	80360000	100500000	70190000	10590000	31570000	209100000	193600000	96360000	25600000	62160000	57410000	6551000	1.16792e+08	1.08088e+08	8.37183e+07	73613500	0.92548	0.716818	0.681049	0.908642	0.624119	0.524635	-0.111727	0.0416072	-0.480322	0.204732	-0.554169	0.280143
	0	PE(47:10)	PE	1 day, 23:10:00	1 day, 23:10:00	1	881.593	C52 H84 O8 N1 P1	19.869	11780000	5945000	465800000	312300000	296400000	477700000	37810000	284600000	826200000	1461000000	142900000	46470000	1435000000	44830000	355900000	14690000	35180000	33090000	1150000000	41260000	745600000	29070000	4305000	916500000	2.61654e+08	4.66497e+08	3.19782e+08	481122500	1.78287	1.22215	1.03135	0.427019	0.817054	0.963708	0.834206	0.369552	0.289426	0.0877493	0.0445375	0.0160544
	0	PE(49:13)	PE	2 days, 1:13:00	2 days, 1:13:00	1	903.578	C54 H82 O8 N1 P1	23.471	373700000	599700000	477800000	220500000	90860000	142700000	152100000	453500000	355400000	292200000	290100000	175700000	572300000	397000000	365300000	391300000	452400000	565200000	417900000	240200000	494500000	215300000	35230000	301100000	3.17543e+08	286500000	457250000	2.84038e+08	0.902239	1.43996	0.991408	0.746999	0.150249	0.976186	-0.148418	0.12668	0.52603	0.823189	-0.0124495	0.0104673
	0	PE(50:13)	PE	2 days, 2:13:00	2 days, 2:13:00	1	917.593	C55 H84 O8 N1 P1	14.747	1864000000	52680000	992200000	662800000	734600000	898700000	1039000000	753500000	1270000000	2998000000	3338000000	1572000000	2296000000	1770000000	609400000	1123000000	2078000000	1140000000	2615000000	1724000000	1590000000	2036000000	1908000000	1575000000	8.67497e+08	1.82842e+09	1.50273e+09	1908000000	2.10769	1.73226	1.04353	0.0841915	0.106133	0.868306	1.07566	1.07473	0.792659	0.97415	0.0614663	0.0613272
	0	PE(50:12)	PE	2 days, 2:12:00	2 days, 2:12:00	1	919.609	C55 H86 O8 N1 P1	17.302	654800000	507700000	476100000	430300000	338500000	469700000	388400000	217900000	730800000	43990000	1807000000	832700000	1275000000	975400000	404800000	562400000	883500000	674700000	851400000	855400000	755000000	806600000	679100000	731800000	4.79517e+08	6.70132e+08	7.95967e+08	7.79883e+08	1.39751	1.65994	1.16378	0.48287	0.0408714	0.68151	0.482864	0.31617	0.731127	1.38858	0.218814	0.166528
	0	PE(50:10)	PE	2 days, 2:10:00	2 days, 2:10:00	1	923.64	C55 H90 O8 N1 P1	15.901	901400000	632200000	531100000	488600000	362000000	565700000	466500000	306000000	732300000	1287000000	1733000000	840200000	1214000000	27110000	406100000	621700000	967000000	770800000	1043000000	732700000	887200000	835800000	886400000	881800000	5.80167e+08	8.94167e+08	667785000	8.77817e+08	1.54122	1.15102	0.981715	0.201245	0.648664	0.942503	0.624076	0.696274	0.202916	0.18798	-0.0266241	0.0257174
	0	PE(54:13)	PE	2 days, 6:13:00	2 days, 6:13:00	1	973.656	C59 H92 O8 N1 P1	17.332	490600000	9195000	275700000	249300000	188600000	299400000	244600000	177000000	406700000	775900000	994000000	450600000	708400000	567800000	242500000	236800000	500500000	414900000	341400000	454600000	446100000	220800000	89130000	6665000	252132500	5.08133e+08	445150000	259782500	2.01534	1.76554	0.511249	0.106078	0.0804446	0.128662	1.01103	0.974375	0.820109	1.0945	-0.967903	0.89055
	0	PE(53:6)	PE	2 days, 5:06:00	2 days, 5:06:00	1	973.75	C58 H104 O8 N1 P1	20.772	367300000	245300000	197900000	147500000	122500000	149900000	173600000	100500000	256300000	492700000	625800000	322000000	478800000	374500000	118200000	188300000	336300000	268800000	412900000	324700000	273600000	249400000	263700000	260200000	2.05067e+08	3.28483e+08	294150000	2.97417e+08	1.60184	1.43441	0.905424	0.195765	0.199765	0.721935	0.679727	0.708264	0.520459	0.69948	-0.143335	0.141502
	0	PE(54:10)	PE	2 days, 6:10:00	2 days, 6:10:00	1	979.703	C59 H98 O8 N1 P1	18.762	557900000	324500000	268300000	218200000	165200000	272700000	229600000	139100000	385600000	719900000	979500000	485200000	704200000	544400000	210700000	301300000	513300000	412400000	635900000	477900000	425700000	465000000	464000000	475700000	3.01133e+08	4.89817e+08	4.47717e+08	490700000	1.62658	1.48677	1.0018	0.207496	0.140833	0.994786	0.701839	0.68299	0.572184	0.851294	0.00259941	0.00227048
	0	PE(56:13)	PE	2 days, 8:13:00	2 days, 8:13:00	1	1001.69	C61 H96 O8 N1 P1	18.692	560100000	324500000	268300000	218200000	165200000	272700000	237000000	149100000	385600000	731800000	987100000	485200000	719400000	544400000	210700000	319100000	517200000	420100000	639800000	477900000	443600000	470900000	475000000	479400000	301500000	4.95967e+08	455150000	4.97767e+08	1.645	1.50962	1.00363	0.19614	0.12722	0.989377	0.718085	0.707433	0.594184	0.895444	0.00522646	0.00463828
	0	PE(60:12)	PE	2 days, 12:12:00	2 days, 12:12:00	1	1059.77	C65 H106 O8 N1 P1	19.3	73360000	51900000	16040000	40910000	14050000	30860000	34440000	14570000	54580000	122400000	108800000	10820000	128800000	75990000	17320000	40580000	2986000	50730000	84890000	32320000	1528000	18910000	54930000	53980000	3.78533e+07	5.76017e+07	5.27343e+07	41093000	1.52171	1.39312	0.713399	0.381562	0.487203	0.488607	0.60569	0.418435	0.478322	0.31229	-0.487218	0.31104
	0	PG(18:1/18:2)	PG	18:1/18:2	1 day, 12:03:00	3	772.525	C42 H77 O10 N0 P1	22.055	192700000	230400000	3555000	51130000	85530000	3037000	25390000	135700000	30180000	33340000	14190000	9727000	187300000	172600000	62240000	42740000	62720000	71660000	94000000	58910000	45550000	2460000	16160000	1797000	94392000	4.14212e+07	9.98767e+07	36479500	0.438821	1.05811	0.880697	0.255256	0.909568	0.843087	-1.1883	0.593023	0.0814831	0.041165	-0.183282	0.0741277
	0	PG(18:1/18:1)	PG	18:1/18:1	1 day, 12:02:00	1	774.541	C42 H79 O10 N0 P1	21.843	9899000	23760000	284100000	9614000	9795000	11860000	41990000	14180000	12130000	15530000	57800000	22510000	43680000	145900000	17160000	90460000	45780000	22410000	5949000	56910000	69530000	42430000	12360000	12220000	5.81713e+07	2.73567e+07	6.08983e+07	3.32332e+07	0.470277	1.04688	1.21481	0.516905	0.957126	0.667637	-1.08842	0.286589	0.0660944	0.0190311	0.280731	0.17546
	0	PG(18:1/18:1)	PG	18:1/18:1	1 day, 12:02:00	1	774.541	C42 H79 O10 N0 P1	22.136	192900000	209600000	58390000	14040000	40280000	182100000	96660000	20700000	49020000	57310000	57800000	47310000	209500000	167400000	149200000	148800000	1088000	174300000	117600000	76230000	1279000	1030000	1272000	46720000	1.16218e+08	54800000	1.41715e+08	40688500	0.471526	1.21938	0.742491	0.129729	0.595012	0.541005	-1.08459	0.886964	0.286151	0.225475	-0.429555	0.266799
	0	PG(18:1/18:1)	PG	18:1/18:1	1 day, 12:02:00	3	774.541	C42 H79 O10 N0 P1	22.792	447700000	544400000	41130000	215300000	267100000	183000000	32510000	7841000	32110000	163400000	112200000	82070000	363500000	483400000	188500000	131100000	145000000	187500000	324300000	134100000	137500000	63140000	64160000	24640000	283105000	71688500	2.49833e+08	124640000	0.253222	0.882476	1.73863	0.0229329	0.732605	0.31418	-1.98152	1.63954	-0.180371	0.13513	0.797954	0.502821
	0	PG(38:6)	PG	1 day, 14:06:00	1 day, 14:06:00	2	794.51	C44 H75 O10 N0 P1	21.206	95440000	15200000	125200000	116700000	140600000	20070000	55050000	90000000	38580000	33280000	7823000	38900000	79630000	29660000	37370000	83240000	25830000	47610000	37450000	25390000	57150000	11880000	32670000	14920000	85535000	4.39388e+07	5.05567e+07	29910000	0.513694	0.591064	0.680719	0.125989	0.184347	0.306941	-0.961018	0.899668	-0.758614	0.734364	-0.554869	0.512945
	0	PG(18:1/20:4)	PG	18:1/20:4	1 day, 14:05:00	3	796.525	C44 H77 O10 N0 P1	21.857	315100000	142300	394600000	48350000	362200000	273200000	107300000	151300000	17900000	83870000	65390000	21620000	15710000	5827000	81290000	212000000	199400000	196400000	74390000	100900000	82180000	11920000	6196000	17780000	2.32265e+08	7.45633e+07	1.18438e+08	4.88943e+07	0.321026	0.509925	0.655742	0.051474	0.178332	0.363066	-1.63924	1.28841	-0.971644	0.74877	-0.608799	0.440014
	0	PG(18:1/22:6)	PG	18:1/22:6	1 day, 16:07:00	3	820.525	C46 H77 O10 N0 P1	21.618	48750000	49190000	137100000	283400000	476800000	20390000	322500000	494100000	268000000	348100000	145800000	13110000	369200000	369500000	228200000	241600000	209100000	347800000	263400000	26800000	325600000	12790000	105600000	123100000	1.69272e+08	2.65268e+08	2.94233e+08	1.42882e+08	1.56712	1.73823	0.538631	0.359791	0.145786	0.183855	0.648112	0.443949	0.79762	0.836285	-0.892632	0.735524
	0	PG(40:5)	PG	1 day, 16:05:00	1 day, 16:05:00	1	824.557	C46 H81 O10 N0 P1	21.735	15840000	62530000	100600000	70150000	68200000	44870000	1227000	50390000	14930000	14420000	9273000	21270000	52290000	26840000	26810000	46710000	29350000	56810000	22890000	7677000	26320000	10500000	17440000	12650000	60365000	18585000	3.98017e+07	1.62462e+07	0.307877	0.65935	0.874155	0.0112044	0.140214	0.762675	-1.69957	1.95061	-0.600883	0.853209	-0.194039	0.117661
	0	PG(20:4/22:6)	PG	20:4/22:6	1 day, 18:10:00	2	842.51	C48 H75 O10 N0 P1	20.723	104400000	123500000	15510000	202100000	236400000	202900000	86140000	124500000	100900000	92780000	134900000	132000000	60590000	33570000	101000000	135700000	104000000	109100000	65850000	39430000	92830000	60090000	110500000	123100000	1.47468e+08	111870000	90660000	8.19667e+07	0.758604	0.614776	0.732696	0.328659	0.153683	0.0863053	-0.398582	0.483255	-0.701867	0.813374	-0.448714	1.06396
	0	PG(42:7)	PG	1 day, 18:07:00	1 day, 18:07:00	1	848.557	C48 H81 O10 N0 P1	21.737	149500000	20540000	134400000	61870000	81360000	117700000	109200000	101000000	149200000	350600000	413600000	185900000	291300000	283200000	70460000	128900000	222500000	152500000	176700000	255700000	151600000	193700000	198200000	186100000	9.42283e+07	218250000	1.91477e+08	1.93667e+08	2.31618	2.03205	0.887362	0.0562041	0.0404946	0.668415	1.21175	1.25023	1.02294	1.3926	-0.172406	0.174954
	0	phSM(d22:1)	phSM	d22:1	d22:1	1	550.375	C27 H55 O7 N2 P1	16.777	341700000	435900000	469100000	349500000	441800000	303100000	298700000	398900000	203900000	348100000	452500000	404700000	273300000	367700000	312700000	303800000	255300000	290900000	136200000	317600000	305600000	354400000	359200000	344600000	3.90183e+08	3.51133e+08	3.00617e+08	3.02933e+08	0.899919	0.77045	0.86273	0.412041	0.0179561	0.35911	-0.152133	0.38506	-0.376227	1.74579	-0.213019	0.444772
	0	phSM(d32:3)	phSM	d32:3	d32:3	1	686.5	C37 H71 O7 N2 P1	16.619	317900000	137700000	95010000	75210000	69590000	112700000	99920000	57770000	176800000	371900000	470200000	220000000	357000000	276200000	92280000	143100000	241600000	194400000	302200000	242400000	195800000	222200000	192500000	215100000	134685000	232765000	217430000	2.28367e+08	1.72822	1.61436	0.981104	0.222697	0.158929	0.949111	0.789285	0.652285	0.690962	0.798797	-0.0275221	0.022683
	0	phSM(d41:7)	phSM	d41:7	d41:7	1	804.578	C46 H81 O7 N2 P1	22.61	217900000	102700000	101200000	16490000	32090000	10740000	84500000	20210000	167500000	350800000	542600000	153500000	329300000	264600000	60500000	51760000	218200000	169700000	273400000	203400000	139200000	237200000	103700000	173300000	8.01867e+07	2.19852e+08	1.82343e+08	1.88367e+08	2.74175	2.27399	0.85679	0.132172	0.0961259	0.712116	1.4551	0.878859	1.18522	1.01716	-0.222987	0.147449
	0	PI(38:5)	PI	1 day, 14:05:00	1 day, 14:05:00	3	884.542	C47 H81 O13 N0 P1	22.459	59570000	91960000	12970000	12270000	15000000	28740000	43030000	36170000	13500000	155800000	134500000	51720000	285000000	167300000	6051000	55610000	142500000	209100000	206000000	34230000	155100000	48070000	65380000	4188000	3.67517e+07	7.24533e+07	1.4426e+08	8.54947e+07	1.97143	3.92527	1.18	0.218269	0.0330343	0.749341	0.979242	0.661008	1.97279	1.48103	0.238782	0.12532
	0	PS(18:1/18:1)	PS	18:1/18:1	1 day, 12:02:00	1	787.536	C42 H78 O10 N1 P1	23.832	2675000	18200000	64120000	8677000	86320000	18470000	134100000	125400000	48820000	44040000	87080000	18140000	53440000	44950000	19950000	55490000	114000000	11450000	70120000	73900000	79320000	78830000	53980000	15430000	33077000	7.62633e+07	49880000	61930000	2.30563	1.508	0.812055	0.0979727	0.426092	0.523026	1.20516	1.00889	0.592633	0.370497	-0.300351	0.281477
	0	PS(18:0/18:0)	PS	18:0/18:0	1 day, 12:00:00	1	791.568	C42 H82 O10 N1 P1	24.495	423800000	613500000	739700000	334000000	791400000	680400000	102700000	296500000	36040000	109100000	40220000	130100000	353900000	448100000	573300000	469700000	917400000	561500000	57000000	86040000	71180000	95870000	157700000	97260000	5.97133e+08	119110000	5.53983e+08	94175000	0.19947	0.927738	0.790656	0.000193335	0.700104	0.559211	-2.32576	3.71369	-0.108211	0.154837	-0.338879	0.252424
	0	PS(38:3)	PS	1 day, 14:03:00	1 day, 14:03:00	1	813.552	C44 H80 O10 N1 P1	20.891	8920000	97780000	229900000	6300000	164500000	8666000	38290000	4337000	15660000	58300000	12980000	63570000	32200000	34320000	68610000	105000000	72850000	87530000	32860000	32560000	13800000	33100000	13560000	21710000	86011000	32189500	6.67517e+07	2.45983e+07	0.374249	0.776083	0.764173	0.209925	0.645467	0.502496	-1.41793	0.677936	-0.365717	0.190126	-0.38803	0.298867
	0	PS(38:3)	PS	1 day, 14:03:00	1 day, 14:03:00	1	813.552	C44 H80 O10 N1 P1	21.907	292300000	352000000	432300000	360700000	354500000	273200000	192300000	221800000	65970000	83870000	65390000	27720000	162500000	180400000	198600000	199700000	210300000	227400000	87350000	167400000	20730000	75490000	68800000	59840000	3.44167e+08	1.09508e+08	1.96483e+08	79935000	0.318184	0.570896	0.729944	0.000140355	0.00014211	0.449785	-1.65207	3.85277	-0.8087	3.84737	-0.454141	0.346995
	0	PS(43:5)	PS	1 day, 19:05:00	1 day, 19:05:00	1	879.599	C49 H86 O10 N1 P1	22.43	157800000	230100000	113300000	59760000	90090000	117000000	90010000	17970000	97490000	108600000	74920000	95740000	76430000	82340000	83820000	94260000	119600000	170400000	101600000	46780000	123100000	30550000	30750000	9298000	1.28008e+08	8.07883e+07	104475000	57013000	0.631118	0.816158	0.705708	0.119538	0.425986	0.31973	-0.664019	0.922494	-0.29308	0.370605	-0.502856	0.495217
	0	SM(d32:1)	SM	d32:1	d32:1	1	674.536	C37 H75 O6 N2 P1	22.675	1029000000	1417000000	1182000000	656600000	1050000000	884700000	820900000	1195000000	1006000000	1212000000	1259000000	992600000	1258000000	1104000000	730400000	775500000	935900000	1019000000	1346000000	858100000	1329000000	827800000	1023000000	924300000	1036550000	1.08092e+09	9.70467e+08	1.05137e+09	1.0428	0.936247	0.972662	0.732115	0.630845	0.805821	0.0604656	0.135421	-0.0950391	0.200077	-0.0399894	0.0937612
	0	SM(d33:1)	SM	d33:1	d33:1	1	688.552	C38 H77 O6 N2 P1	23.303	1151000000	1718000000	1433000000	639000000	1378000000	1179000000	735200000	1428000000	1249000000	1691000000	1849000000	1276000000	66130000	1238000000	879200000	1076000000	1280000000	952900000	1330000000	981000000	1693000000	990000000	1408000000	1051000000	1.24967e+09	1.37137e+09	9.15372e+08	1.24217e+09	1.09739	0.732493	0.905787	0.588126	0.183738	0.527565	0.134071	0.23053	-0.449114	0.735801	-0.142756	0.277724
	0	SM(d34:1)	SM	d34:1	d34:1	1	702.568	C39 H79 O6 N2 P1	23.892	19680000000	24700000000	21230000000	12310000000	21530000000	21070000000	21530000000	24040000000	22010000000	23950000000	23960000000	21340000000	24430000000	23020000000	19920000000	20440000000	22100000000	23320000000	26850000000	21770000000	26050000000	21320000000	23540000000	22510000000	2.00867e+10	22805000000	22205000000	2.36733e+10	1.13533	1.10546	1.03808	0.157325	0.276226	0.439156	0.183112	0.803202	0.144646	0.558735	0.0539127	0.357381
	0	SM(d34:0)	SM	d34:0	d34:0	1	704.583	C39 H81 O6 N2 P1	24.431	929000000	1530000000	756200000	291500000	911700000	862600000	1195000000	1384000000	1279000000	1677000000	1577000000	1310000000	1523000000	1318000000	816200000	927700000	933100000	997700000	1536000000	1056000000	1719000000	1347000000	1464000000	1479000000	8.80167e+08	1.40367e+09	1085950000	1433500000	1.59477	1.2338	1.02125	0.0151666	0.320297	0.805589	0.673352	1.81911	0.303109	0.494447	0.0303415	0.0938862
	0	SM(d35:1)	SM	d35:1	d35:1	1	716.583	C40 H81 O6 N2 P1	24.575	297300000	7890000	430000000	14270000	505900000	407500000	456000000	579000000	645700000	774700000	835000000	636700000	523300000	524700000	384900000	41980000	337600000	532400000	680600000	437500000	744900000	502400000	763000000	659000000	2.77143e+08	6.54517e+08	3.90813e+08	6.31233e+08	2.36165	1.41015	0.964427	0.0047415	0.356479	0.769977	1.2398	2.32408	0.495847	0.447965	-0.0522565	0.113522
	0	SM(d36:2)	SM	d36:2	d36:2	1	728.583	C41 H81 O6 N2 P1	24.076	63940000	88620000	121700000	7930000	75670000	122800000	7590000	52580000	161500000	43920000	186000000	110800000	4455000	100900000	57060000	3797000	86940000	70570000	151000000	71440000	45670000	94160000	89890000	20320000	80110000	9.37317e+07	5.39537e+07	7.87467e+07	1.17004	0.673495	0.840129	0.69473	0.306317	0.670789	0.226554	0.158184	-0.570261	0.513829	-0.251318	0.173414
	0	SM(d36:1)	SM	d36:1	d36:1	1	730.599	C41 H83 O6 N2 P1	25.241	2006000000	3943000000	1814000000	2034000000	2903000000	4676000000	3272000000	2952000000	2374000000	2877000000	2674000000	2108000000	4100000000	3759000000	2135000000	3074000000	2617000000	3007000000	3165000000	2153000000	3070000000	2214000000	2390000000	3071000000	2896000000	2709500000	3.11533e+09	2.67717e+09	0.935601	1.07574	0.988067	0.723	0.706011	0.902778	-0.096035	0.140862	0.105325	0.151189	-0.0173197	0.0444188
	0	SM(d38:2)	SM	d38:2	d38:2	1	756.615	C43 H85 O6 N2 P1	25.183	51140000	3846000	36350000	26480000	39900000	51600000	92570000	144200000	5117000	143600000	25720000	36610000	90170000	14950000	25410000	13930000	48520000	11120000	145700000	79120000	150800000	102600000	123900000	84430000	34886000	7.46362e+07	3.40167e+07	114425000	2.13943	0.975081	1.5331	0.156494	0.953471	0.18355	1.09723	0.805502	-0.0364064	0.0206927	0.616455	0.736246
	0	SM(d38:1)	SM	d38:1	d38:1	1	758.63	C43 H87 O6 N2 P1	26.465	238100000	1697000000	19230000	12370000	1192000000	1029000000	868500000	1219000000	938600000	1483000000	937700000	798500000	2046000000	1518000000	747600000	782700000	1090000000	301000000	1329000000	851700000	1407000000	808100000	834500000	713200000	697950000	1.04088e+09	1.08088e+09	9.90583e+08	1.49134	1.54865	0.951676	0.290353	0.34223	0.761279	0.576613	0.537074	0.631015	0.465682	-0.0714581	0.118456
	0	SM(d18:1/22:1)	SM	d18:1/22:1	d40:2	1	784.646	C45 H89 O6 N2 P1	26.352	1497000000	2729000000	1765000000	90640000	2283000000	505000000	3470000000	3011000000	2851000000	3575000000	3610000000	2922000000	2804000000	3399000000	1741000000	1783000000	2247000000	2260000000	4972000000	2963000000	4091000000	2664000000	2910000000	2526000000	1.47827e+09	3.23983e+09	2.37233e+09	3.35433e+09	2.19163	1.6048	1.03534	0.00245714	0.0976063	0.790456	1.13201	2.60957	0.682394	1.01052	0.0501065	0.102122
	0	SM(d40:2)	SM	d40:2	d40:2	1	784.646	C45 H89 O6 N2 P1	26.637	1497000000	919300000	163000000	63570000	1659000000	28640000	3398000000	578600000	627400000	3587000000	3575000000	758700000	3648000000	485900000	744900	1854000000	2248000000	2367000000	4606000000	2926000000	4055000000	2641000000	290500000	374900000	7.21752e+08	2087450000	1767274150	2.48223e+09	2.8922	2.44859	1.18912	0.083097	0.124211	0.695501	1.53217	1.08041	1.29195	0.90584	0.249897	0.157702
	0	SM(d18:1/22:0)	SM	d18:1/22:0	d40:1	1	786.662	C45 H91 O6 N2 P1	27.634	2676000000	14600000000	5309000000	821100000	11050000000	8847000000	9419000	9186000000	8486000000	10580000000	7220000000	7233000000	14850000000	12650000000	4998000	8010000000	10000000000	9364000000	9259000000	6272000000	10490000000	6859000000	3462000000	6830000000	7.21718e+09	7.11907e+09	9.1465e+09	7.19533e+09	0.986406	1.26732	1.01071	0.97085	0.532732	0.967313	-0.0197471	0.0128481	0.341784	0.273491	0.0153728	0.0144329
	0	SM(d18:1/23:1)	SM	d18:1/23:1	d41:2	1	798.662	C46 H91 O6 N2 P1	26.971	784000000	3573000000	1816000000	329600000	2951000000	2211000000	2061000000	3060000000	2588000000	3603000000	3432000000	2526000000	3476000000	2874000000	335900000	1969000000	2063000000	2726000000	3436000000	2126000000	3406000000	2091000000	2534000000	2033000000	1944100000	2.87833e+09	2240650000	2.60433e+09	1.48055	1.15254	0.904806	0.126945	0.669024	0.464784	0.566131	0.896385	0.204815	0.174558	-0.14432	0.332749
	0	SM(d18:1/23:1)	SM	d18:1/23:1	d41:2	1	798.662	C46 H91 O6 N2 P1	27.384	984500000	3405000000	1800000000	450200000	169600000	140000000	2283000000	3048000000	2601000000	3615000000	3426000000	2651000000	123600000	2855000000	1976000000	31630000	2550000000	2778000000	3447000000	2012000000	61790000	85430000	78130000	89980000	1.15822e+09	2.93733e+09	1.71904e+09	9.62388e+08	2.53608	1.48421	0.32764	0.00967546	0.467836	0.0101904	1.3426	2.01433	0.569697	0.329906	-1.60982	1.99181
	0	SM(d41:1)	SM	d41:1	d41:1	1	800.677	C46 H93 O6 N2 P1	28.401	3028000	29610000	39860000	52390000	90610000	363300000	18580000	1226000000	983500000	1823000000	13440000	1249000000	99710000	1324000000	885100000	978900000	35100000	51800000	1729000000	25260000	1011000000	18970000	21380000	1345000000	9.64663e+07	8.85587e+08	562435000	6.91768e+08	9.18027	5.83038	0.781141	0.0259522	0.0787724	0.663266	3.19854	1.58583	2.54359	1.10363	-0.356345	0.178312
	0	SM(d42:4)	SM	d42:4	d42:4	1	808.646	C47 H89 O6 N2 P1	25.635	4707000	156500000	214600000	50200000	257300000	238300000	133300000	226700000	405500000	482500000	583200000	418400000	63170000	165200000	195200000	178800000	260800000	243400000	235100000	149100000	510100000	307000000	457000000	421600000	1.53601e+08	3.74933e+08	1.84428e+08	346650000	2.44095	1.2007	0.924564	0.0200607	0.561506	0.756215	1.28744	1.69765	0.263871	0.250646	-0.113154	0.121355
	0	SM(d18:1/24:3)	SM	d18:1/24:3	d42:4	1	808.646	C47 H89 O6 N2 P1	27.756	268900000	1079000000	496800000	114400000	937100000	826200000	577600000	834300000	819600000	562400000	939300000	718000000	1081000000	1042000000	859400000	730600000	960300000	853400000	880800000	668400000	567600000	678400000	652800000	602900000	620400000	7.41867e+08	9.21117e+08	675150000	1.19579	1.48471	0.910069	0.489824	0.101501	0.400207	0.257961	0.30996	0.570185	0.993531	-0.135952	0.397715
	0	SM(d18:1/24:2)	SM	d18:1/24:2	d42:3	1	810.662	C47 H91 O6 N2 P1	26.497	1488000000	4395000000	4381000000	1074000000	5914000000	4970000000	3061000000	3981000000	5261000000	6609000000	7681000000	6152000000	4698000000	4041000000	4389000000	4639000000	4724000000	5816000000	4656000000	2893000000	6752000000	4325000000	5956000000	4510000000	3.70367e+09	5457500000	4.71783e+09	4.84867e+09	1.47354	1.27383	0.888441	0.130308	0.253619	0.509905	0.559286	0.885029	0.34917	0.595818	-0.170652	0.29251
	0	SM(d18:1/24:1)	SM	d18:1/24:1	d42:2	1	812.677	C47 H93 O6 N2 P1	27.392	13600000000	38200000000	17550000000	5740000000	27200000000	25080000000	25680000000	33020000000	26120000000	33190000000	5102000000	25220000000	38320000000	32060000000	21300000000	24150000000	26760000000	27400000000	35670000000	24440000000	32740000000	21250000000	25380000000	9902000000	2.12283e+10	24722000000	2.83317e+10	24897000000	1.16458	1.33462	1.00708	0.589546	0.207661	0.975736	0.219804	0.229482	0.416424	0.682645	0.0101765	0.0106675
	0	SM(d42:2)	SM	d42:2	d42:2	1	812.677	C47 H93 O6 N2 P1	30.583	2765000	104100000	75130000	33960000	18480000	58480	117800000	34760000	50690000	51180000	212500000	38270000	17580000	28390000	15400000	58280	91040000	102300000	52060000	8108000	116400000	4820000	181800000	35610000	3.90822e+07	84200000	42461380	6.64663e+07	2.15443	1.08646	0.789386	0.204701	0.893331	0.668616	1.10731	0.68888	0.119638	0.0489875	-0.341196	0.174823
	0	SM(d24:0/18:1)	SM	d24:0/18:1	d42:1	1	814.693	C47 H95 O6 N2 P1	30.319	15510000	173300000	77630000	12670000	432800000	295200000	246300000	1032000000	229400000	19440000	13370000	324700000	411800000	252400000	89450000	440100000	343100000	356400000	57270000	48680000	385500000	385500000	316500000	285200000	1.67852e+08	3.10868e+08	3.15542e+08	2.46442e+08	1.85204	1.87988	0.792753	0.414427	0.118349	0.70569	0.889117	0.382552	0.910644	0.926835	-0.335057	0.151386
	0	SM(d18:1/25:4)	SM	d18:1/25:4	d43:5	1	820.646	C48 H89 O6 N2 P1	26.995	42770000	271900000	234200000	36440000	220800000	174400000	202500000	312900000	312100000	375800000	420600000	303000000	253400000	242200000	229000000	144000000	306700000	290300000	316100000	248900000	386900000	298000000	277600000	178600000	1.63418e+08	321150000	2.44267e+08	284350000	1.9652	1.49473	0.885412	0.011496	0.118544	0.395876	0.974677	1.93945	0.579887	0.926122	-0.175579	0.40244
	0	SM(d43:3)	SM	d43:3	d43:3	1	824.677	C48 H93 O6 N2 P1	27.168	510700	19870000	6588000	416100	34340000	26030000	9215000	22110000	83450000	75720000	83900000	4535000	17520000	16090000	22150000	45250000	37710000	43890000	63300000	28550000	98290000	48170000	86780000	2638000	14625800	4.64883e+07	30435000	5.46213e+07	3.17852	2.08091	1.17495	0.0856443	0.0754866	0.712505	1.66835	1.0673	1.05722	1.12213	0.232596	0.147212
	0	SM(d18:1/25:1)	SM	d18:1/25:1	d43:2	1	826.693	C48 H95 O6 N2 P1	28.196	2858000	34270000	136000000	962600	98890000	18320000	14160000	286300000	354400000	100300000	522100000	20240000	50100000	261400000	56920000	14540000	55760000	101300000	115800000	9010000	416100000	31220000	194800000	278000000	48550100	216250000	9.00033e+07	174155000	4.45416	1.85382	0.805341	0.0820805	0.354591	0.697072	2.15515	1.08576	0.890504	0.450273	-0.312328	0.156722
	0	SM(d43:1)	SM	d43:1	d43:1	1	828.708	C48 H97 O6 N2 P1	29.91	1532000	86470000	3716000	960100	115700000	41940000	50340000	99940000	128400000	69090000	83620000	134900000	111400000	46230000	67340000	96350000	95740000	131500000	88460000	93180000	36480000	5310000	137500000	224400000	4.17197e+07	9.43817e+07	9.14267e+07	97555000	2.26228	2.19145	1.03362	0.0554738	0.0624613	0.928374	1.17778	1.25591	1.13189	1.20439	0.0477092	0.0322772
	0	SM(d18:1/26:5)	SM	d18:1/26:5	d44:6	1	832.646	C49 H89 O6 N2 P1	26.544	11010000	199300000	8194000	21580000	166300000	14040000	139500000	34510000	29860000	435400000	99450000	491800000	5916000	9453000	283800000	13480000	271500000	73090000	285900000	100200000	70880000	4407000	95330000	72380000	7.00707e+07	2.05087e+08	1.0954e+08	104849500	2.92685	1.56328	0.511245	0.169369	0.55713	0.303074	1.54935	0.771166	0.644573	0.254043	-0.967914	0.518451
	0	SM(d18:1/26:4)	SM	d18:1/26:4	d44:5	1	834.662	C49 H91 O6 N2 P1	27.442	1655000000	1169000000	1716000000	777500000	1976000000	1954000000	1962000000	2119000000	1703000000	1681000000	2123000000	2036000000	1911000000	1856000000	1924000000	1207000000	1855000000	1177000000	1819000000	1750000000	1904000000	1956000000	2003000000	1641000000	1541250000	1.93733e+09	1655000000	1845500000	1.25699	1.0738	0.952598	0.0886453	0.649812	0.372702	0.329971	1.05234	0.10273	0.187212	-0.0700605	0.428639
	0	SM(d18:1/26:4)	SM	d18:1/26:4	d44:5	1	834.662	C49 H91 O6 N2 P1	28.226	427800000	712800000	436400000	206900000	419300000	514100000	630400000	812500000	592800000	638300000	614500000	507800000	553100000	557400000	182600000	235800000	558300000	569000000	198400000	463300000	479700000	504400000	551200000	344500000	4.52883e+08	6.32717e+08	442700000	4.23583e+08	1.39709	0.977514	0.669468	0.0444082	0.920765	0.0107891	0.48242	1.35254	-0.0328101	0.0358512	-0.578914	1.96701
	0	SM(d18:1/26:3)	SM	d18:1/26:3	d44:4	1	836.677	C49 H93 O6 N2 P1	28.834	148100000	7965000	2800000	568600	1509000000	2820000	23300000	1027000000	4373000	16200000	18890000	2690000	1378000000	3575000	3329000	1329000000	9688000	1746000000	19350000	29860000	4648000	14420000	1344000000	5700000	2.78542e+08	182075500	744932000	2.3633e+08	0.653673	2.67439	1.29798	0.753996	0.289575	0.849536	-0.613359	0.122631	1.41921	0.538239	0.376264	0.0708182
	0	SM(d18:1/26:3)	SM	d18:1/26:3	d44:4	1	836.677	C49 H93 O6 N2 P1	29.455	214700000	13590000	89200000	82330000	7412000	34330000	61850000	12130000	16780000	8058000	8165000	10450000	170900000	25630000	13150000	14530000	145400000	1937000000	10920000	1247000000	29010000	18440000	8783000	1340000000	7.35937e+07	1.95722e+07	384435000	4.42359e+08	0.265949	5.22375	22.6014	0.128849	0.344653	0.14787	-1.91078	0.889919	2.38509	0.462618	4.49834	0.830121
	0	SM(d16:1/28:2)	SM	d16:1/28:2	d44:3	1	838.693	C49 H95 O6 N2 P1	27.559	1759000	105700000	42480000	2128000	4912000	68250000	94160000	77130000	9809000	95760000	16510000	24410000	128700000	100900000	44390000	46890000	74170000	63380000	161200000	7919000	50070000	5799000	214900000	8751000	3.75382e+07	5.29632e+07	76405000	7.47732e+07	1.41092	2.0354	1.4118	0.535465	0.108769	0.602772	0.496631	0.271269	1.02531	0.963493	0.497531	0.219847
	0	SM(d20:1/24:1)	SM	d20:1/24:1	d44:2	1	840.708	C49 H97 O6 N2 P1	28.799	5620000	155300000	30770000	5880000	164900000	63990000	189200000	374800000	384000000	465900000	543400000	328800000	217100000	178500000	116400000	161300000	132900000	146900000	69160000	163400000	390300000	243800000	344900000	471900000	7.10767e+07	3.81017e+08	158850000	2.80577e+08	5.36064	2.23491	0.736389	0.000306319	0.0236405	0.230588	2.42241	3.51383	1.16022	1.62634	-0.441459	0.637163
	0	SM(d44:1)	SM	d44:1	d44:1	1	842.724	C49 H99 O6 N2 P1	30.836	0	12330000	0	0	12670000	767400	2696000	16450000	55930000	75230000	25630000	30580000	19790000	1850000	15700000	5741000	19200000	9378000	24780000	9051000	85790000	35720000	52390000	54330000	4.29457e+06	3.44193e+07	1.19432e+07	4.36768e+07	8.01462	2.78099	1.26896	0.0225546	0.0842757	0.561585	3.00263	1.64676	1.4756	1.0743	0.343649	0.250584
	0	SM(d45:5)	SM	d45:5	d45:5	1	848.677	C50 H93 O6 N2 P1	28.213	919900	6613000	1117000	0	3435000	8616000	9106000	10500000	43270000	95040000	80010000	18180000	4778000	31850000	36420000	17370000	33200000	3750000	58780000	30190000	43250000	4331000	11790000	42370000	3450150	4.26843e+07	21228000	3.17852e+07	12.3717	6.15278	0.744657	0.0276025	0.0162172	0.54387	3.62898	1.55905	2.62124	1.79002	-0.425353	0.264505
	0	TG(6:0/8:0/11:0)	TG	6:0/8:0/11:0	1 day, 1:00:00	1	484.376	C28 H52 O6	19.852	6271000	10990000	0	157400000	863400	96800000	0	541500	0	0	0	0	577500	0	0	36040000	0	0	0	0	0	541400	0	1165000	45387400	90250	6.10292e+06	284400	0.00198844	0.134463	3.15125	0.12492	0.186556	0.391443	-8.97415	0.903368	-2.89472	0.729192	1.65592	0.407331
	0	TG(16:0/14:0/16:0)	TG	16:0/14:0/16:0	1 day, 22:00:00	1	778.705	C49 H94 O6	33.769	22800000	1018000	0	0	13950000	19910000	2485000	1085000	6561000	3009000	1162000	0	21560000	9022000	44520000	31980000	36930000	32180000	33140000	17190000	27570000	7562000	9019000	14880000	9613000	2.38367e+06	2.93653e+07	1.82268e+07	0.247963	3.05475	7.64655	0.132393	0.0142326	0.00404403	-2.0118	0.878134	1.61106	1.84672	2.93481	2.39319
	0	TG(16:0/16:0/16:1)	TG	16:0/16:0/16:1	2 days, 0:01:00	1	804.721	C51 H96 O6	33.73	56870000	26820000	1045000	32840000	85210000	11970000	49070000	18730000	60220000	51940000	1655000	4283000	156900000	58080000	160700000	215000000	137500000	265400000	223100000	37580000	125900000	5652000	74890000	61290000	35792500	30983000	1.65597e+08	8.80687e+07	0.865628	4.62657	2.84248	0.775667	0.00203651	0.117123	-0.20818	0.110325	2.20994	2.69111	1.50715	0.931358
	0	TG(18:1/14:1/18:1)	TG	18:1/14:1/18:1	2 days, 2:03:00	1	828.721	C53 H96 O6	32.815	1860000	11830000	0	851600	32220000	101200000	9243000	4424000	10590000	8738000	0	974300	47900000	16790000	56420000	75820000	50270000	119000000	61360000	46590000	59670000	34570000	27340000	31910000	2.46603e+07	5661550	6.10333e+07	4.35733e+07	0.229582	2.47497	7.69636	0.268181	0.118624	0.000119152	-2.12292	0.571572	1.30741	0.925829	2.94418	3.9239
	0	TG(18:1/14:0/18:1)	TG	18:1/14:0/18:1	2 days, 2:02:00	1	830.736	C53 H98 O6	33.718	101000000	103100000	1116000	115400000	25860000	38860000	109800000	62030000	117300000	16890000	3994000	10960000	98220000	120200000	246500000	439600000	334500000	448500000	450100000	232700000	252200000	66670000	165100000	143000000	6.42227e+07	5.34957e+07	2.81253e+08	218295000	0.832972	4.37935	4.08061	0.715195	0.00773194	0.0169086	-0.263661	0.145576	2.13072	2.11171	2.02879	1.77189
	0	TG(16:0/16:0/18:1)	TG	16:0/16:0/18:1	2 days, 2:01:00	1	832.752	C53 H100 O6	34.676	205400000	156200000	20950000	177800000	193600000	382500000	138000000	59670000	166900000	115100000	5068000	25220000	322800000	118600000	632000000	748800000	588400000	858700000	641600000	410000000	412700000	257000000	231500000	256500000	1.89408e+08	84993000	5.44883e+08	3.68217e+08	0.448729	2.87677	4.33232	0.0830223	0.0155727	0.00213841	-1.15608	1.08081	1.52445	1.80763	2.11514	2.66991
	0	TG(16:1/18:1/18:1)	TG	16:1/18:1/18:1	2 days, 4:03:00	1	856.752	C55 H100 O6	33.755	104700000	101100000	2949000	101400000	85020000	35590000	93470000	55420000	69920000	56870000	8205000	18930000	147100000	85270000	245200000	5942000	236600000	306900000	119200000	133400000	311400000	198200000	121900000	155200000	7.17932e+07	5.04692e+07	1.71169e+08	1.73217e+08	0.70298	2.38419	3.43213	0.348792	0.0707813	0.00382421	-0.508444	0.457433	1.2535	1.15008	1.7791	2.41746
	0	TG(16:0/18:1/18:1)	TG	16:0/18:1/18:1	2 days, 4:02:00	1	858.768	C55 H102 O6	34.601	22740000	158800000	21790000	8116000	250700000	455100	9962000	90710000	33430000	96480000	15170000	34990000	202900000	125700000	350200000	1179000000	551700000	1131000000	1252000000	651900000	122300000	294700000	59490000	17000000	7.71002e+07	4.67903e+07	5.90083e+08	399565000	0.606877	7.65346	8.53948	0.51512	0.023983	0.101397	-0.720524	0.288092	2.93611	1.6201	3.09415	0.993975
	0	TG(18:0/16:1/18:0)	TG	18:0/16:1/18:0	2 days, 4:01:00	1	860.783	C55 H104 O6	35.593	132400000	62960000	1055000	44710000	72890000	99080000	40360000	5722000	64420000	5826000	0	950900	134100000	69640000	487900000	537700000	391700000	637700000	530400000	287900000	271100000	181900000	169400000	165500000	6.88492e+07	1.95465e+07	3.76457e+08	267700000	0.283903	5.46785	13.6956	0.0439494	0.00882839	0.00159017	-1.81653	1.35705	2.45097	2.05412	3.77564	2.79856
	0	TG(18:2/18:2/18:2)	TG	18:2/18:2/18:2	2 days, 6:06:00	1	878.736	C57 H98 O6	32.586	1024000	3327000	0	0	28590000	52440000	10460000	809800	42220000	7925000	502100	884400	62010000	9250000	67470000	49000000	60660000	122800000	46070000	6007000	65870000	3746000	6015000	14680000	1.42302e+07	1.04669e+07	61865000	2.37313e+07	0.735542	4.34745	2.26728	0.740492	0.0207095	0.313362	-0.443121	0.13048	2.12017	1.68383	1.18096	0.503954
	0	TG(18:0/18:1/18:1)	TG	18:0/18:1/18:1	2 days, 6:02:00	1	886.799	C57 H106 O6	35.544	16290000	47900000	0	52720000	51360000	91270000	36770000	4466000	58740000	19110000	0	1238000	116400000	42620000	373800000	418100000	305900000	493500000	539400000	292400000	279000000	170300000	157300000	179700000	4.32567e+07	20054000	291720000	2.69683e+08	0.463605	6.74393	13.4479	0.182153	0.006927	0.00187227	-1.10903	0.739563	2.75359	2.15945	3.7493	2.72763
[truncated: 17 more columns]
