# Supplementary material for: Macrophage acetyl-CoA carboxylase regulates acute inflammation through control of glucose and lipid metabolism
Source: Sci Adv. 2022 Nov 23;8(47):eabq1984. doi: 10.1126/sciadv.abq1984 (PMC9683712; doi:10.1126/sciadv.abq1984)
Supplement: Supplementary file 2 — Data S1 and S3 [file sciadv.abq1984_data_s1_and_s3.zip › sciadv.abq1984_data_s3.xlsx]

## Sheet: Figure 1
Figure 1B - Acaca and Acacb Expression								Figure 1D - Lipidomics of Unstimulated BMDMs													Figure 1E - RNAseq of Unstimulated BMDMs				Figure 1F - GST of unstimulated BMDMs												Figure 1G - Basal ECAR			Figure 1H - Stressed ECAR			Figure 1I - 2NDBG Uptake			Figure 1J - Lactate			Figure 1K - Lactate
Gene	flox			ACCΔLysM				Species	log2(FC) ACCΔLysM/flox	-log(p-value)											Gene	log2(FC) ACCΔLysM/flox	-log(p-value)		Time (minutes)	flox - ECAR					ACCΔLysM - ECAR						flox	ACCΔLysM		flox	ACCΔLysM		flox	ACCΔLysM		flox	ACCΔLysM		Stressed ECAR
Acaca	1.38	0.79	0.83	0.37	0.6	0.49				ceramide	other	DG	lysophospholipids	MG	PC	PE	PG/PI/PS	SM	TG																		28.3142	53.8		39.5422	66.5679		50.7231	65.892		1.4327	1.98776		flox
Acacb	1.15	1	0.84	0.45	0.62	0.63		Cer(d18:1/16:0)	-0.91	0.59											Ighm	1.1055	2.5234		1.33333	5.41006	7.64932	7.03765	6.95219	-3.90159	11.505	12.4649	14.8921	17.6753	3.65675		27.0894	53.3538		40.7786	60.5819		64.0923	90.0594		1.42152	1.88718		39.5422
								Cer(d18:1/18:0)	-0.73	0.28											Scd2	1.10388	7.82681		10.95	8.42332	9.52181	9.0988	10.2209	-0.851211	15.1147	14.7463	15.3415	17.7265	10.2704		33.4656	49.6801		42.6565	61.8581		59.4645	167.189		1.42525	1.96541		40.7786
								Cer(d18:1/20:0)	-0.91	0.42											Fads2	1.0215	3.52588		20.55	10.1308	10.3738	10.7398	10.4078	1.54736	17.0144	15.8837	16.097	18.8962	10.596		35.8753	52.8807		42.993	64.2642		55.0938	144.822		1.39917	2.06226		42.6565
								Cer(d18:1/22:0)	-0.19	0.1											Hamp	0.909896	0.35841		30.4	41.5669	38.2424	44.3984	44.0043	28.562	66.1043	65.8708	63.9886	68.2766	48.273		26.1162	41.4507		23.6068	42.9672		67.4346	138.908		1.45505	1.97286		42.993
								Cer(d40:0)	0.15	0.08											Cyp4a10	0.889004	0.331468		40.0167	40.9132	40.5298	48.6237	49.0885	35.942	69.4869	70.9908	68.7299	72.3608	56.3412								59.7216	106.514		1.51093	1.8909		23.6068
								Cer(d17:1/24:1)	0.24	0.19											Gng4	0.886911	3.59699		49.6333	39.024	36.4503	44.8848	49.0746	36.4446	70.2622	71.6666	67.4397	70.9664	57.3068								61.2642	127.339					Max OCR
								Cer(d18:1/24:2)	1.36	0.79											Il18rap	0.862765	5.0655		59.25	34.9036	32.8249	39.2492	47.1679	32.6525	63.5	66.6398	59.2556	60.5287	48.6724								51.7515	112.17					616.933
								Cer(d18:1/24:1)	0.41	0.42											Mt2	0.847825	3.12959		69.0833	47.276	49.1631	54.4986	48.224	25.9226	71.8743	76.9148	73.4649	70.6859	49.4379														629.17
								Cer(d18:1/24:0)	0.94	0.26											Cyp2e1	0.826967	0.314311		78.7	55.4849	49.1962	52.8012	54.5557	30.4718	85.7799	78.8113	85.3201	81.3774	60.7566														587.567
								ChE(22:5)	0.37		0.12										Spn	0.810334	3.25565		88.3	49.0569	50.9195	52.1925	56.0011	32.8459	85.6153	75.1529	74.0914	86.9221	50.45														473.361
								Co(Q9)	0.45		0.34										BC035044	0.768837	2.91835		97.9	49.5018	53.5254	54.4276	59.0252	34.3231	77.1554	73.2014	75.2491	78.6814	56.0149
								DG(25:2)	-2.81			0.66									Phgdh	0.763099	3.04611		107.7	10.7965	9.64048	10.4788	11.0401	6.80382	12.9251	14.2966	14.166	14.0469	9.92308
								DG(25:1)	1.36			1.12									Fasn	0.70857	4.32975		117.317	10.5228	9.93594	10.7931	11.1451	7.1069	13.7069	15.8649	15.3928	15.0809	11.4049
								DG(27:1)	1.27			1.04									Acat2	0.70631	4.75696		126.9	11.0438	10.1909	11.1985	12.1905	7.94144	13.9829	16.1533	15.9611	16.3296	12.265
								DG(16:0/16:1)	1.65			2.4									Itgb7	0.694884	2.90325
								DG(16:0/16:0)	1.26			1.43									Ccr2	0.688045	2.23743
								DG(16:0/18:1)	0.3			0.37									Nup210	0.668914	2.80702
								DG(16:0/20:4)	0.45			0.19									Dhcr24	0.662577	2.72086
								DG(18:1/18:2)	0.73			0.53									Ttr	0.659433	0.234543
								DG(18:1/18:1)	1.66			1.7									Apoa1	0.657796	0.22303
								DG(18:0/18:1)	-0.45			0.3									Mvd	0.657148	5.24185
								DG(18:1/20:4)	1.01			1.24									Fdps	0.655246	5.33724
								DG(18:0/20:4)	0.81			0.88									Slc27a2	0.652807	0.249621
								DG(38:3)	0.64			0.7									Ckap2l	0.644505	2.65874
								DG(40:4)	1.69			1.53									Nek2	0.639891	2.12313
								LPC(14:0)	-2.88				0.67								Cxcl2	0.628914	2.11803
								LPC(14:0)	7.87				1.92								Idi1	0.627637	3.32493
								LPC(14:0)	0.35				0.11								Atp2a3	0.625708	3.75335
								LPC(14:0)	-0.23				0.41								Gpr141	0.623774	2.03587
								LPC(14:0)	0.04				0.04								Hsd17b7	0.622857	2.774
								LPC(15:1)	0.06				0.08								Apoa2	0.620626	0.227722
								LPC(16:0p)	-2.62				6.23								Pigr	0.61528	0.23586
								LPC(15:0)	0.19				0.1								Mki67	0.614718	2.48599
								LPC(16:0e)	-1.72				3.63								Lss	0.612915	3.72823
								LPC(16:1)	1.27				0.39								Aldoc	0.610402	5.18575
								LPC(16:1)	0.54				0.38								Cdo1	0.602358	0.235819
								LPC(16:0)	-0.66				1.78								Gm12744	0.588562	1.62711
								LPC(16:0)	-1.09				2.19								Lsp1	0.587787	3.39252
								LPC(18:2p)	-2.1				2.44								4930483K19Rik	0.586939	3.13687
								LPC(18:1p)	-1.1				0.91								Alb	0.578628	0.202886
								LPC(17:1)	-0.61				0.52								Slc2a3	0.576721	4.86646
								LPC(18:0p)	-1.25				2.38								Klf8	0.572788	3.17155
								LPC(17:0)	-0.33				0.37								Ccnb2	0.568123	2.21471
								LPC(18:0e)	-1.59				1.61								Phlda1	0.566395	0.512153
								LPC(18:0)	-1.03				0.5								Lifr	0.566142	1.20897
								LPC(18:0)	-0.89				0.56								Gm43738	0.559693	5.49349
								LPC(19:4)	-0.06				0.01								Uck2	0.555233	4.49757
								LPC(19:1)	-0.11				0.04								Cenpe	0.554401	2.92161
								LPC(20:4)	1.07				0.47								Olfm1	0.543738	1.66767
								LPC(20:4)	1.64				1.12								Stard4	0.543578	2.36031
								LPC(20:3)	0.42				0.24								Fgr	0.539987	1.69837
								LPC(20:2)	-0.97				0.87								Lamb3	0.538045	0.225559
								LPC(20:1)	-0.32				0.31								Knl1	0.534881	2.2009
								LPC(22:6)	0.35				0.12								Gpr132	0.533648	2.12829
								LPC(22:4)	-0.78				0.35								Hmmr	0.530169	1.77787
								LPC(35:6)	0.36				0.98								Prr11	0.527574	2.21234
								LPE(18:2)	-5.17				0.61								Bub1b	0.52707	2.5844
								LPE(18:2)	0.79				0.17								Prr33	0.521861	2.57987
								LPE(20:4)	0.53				0.16								Uchl1	0.521124	3.12346
								LPE(22:6)	0.73				0.22								Ube2c	0.520062	1.35607
								LPE(22:5)	0.68				0.17								Spata13	0.519107	4.38934
								LPS(18:0)	-0.09				0.02								Cdca3	0.516865	2.47224
								LSM(d18:1)	0.32				0.09								Cyp51	0.515188	3.00458
								MG(24:5)	-2.22					0.48							Cdkn3	0.514088	2.05805
								MG(36:4)	-0.97					0.45							Gm28592	0.512224	0.477789
								MG(38:5)	1.35					2.73							Apoc1	0.50758	0.158956
								PC(15:0)	-3.89						1.19						Knstrn	0.497129	1.72574
								PC(18:0)	-0.45						0.13						Gm17168	0.496268	0.600927
								PC(23:1)	1.13						1.65						Gm16214	0.492138	1.75126
								PC(28:0)	0.39						0.47						Gm2895	0.491214	2.625
								PC(29:0)	0.41						0.87						Prc1	0.491103	1.53062
								PC(30:2)	0.35						0.72						Klf4	0.490447	1.54154
								PC(30:1)	0.5						1.39						Aacs	0.489939	4.11919
								PC(31:2)	2.43						1.53						Kif2c	0.487746	1.46451
								PC(32:1p)	1.43						1.53						Sqle	0.485531	2.02075
								PC(31:1)	0.45						0.98						Ncapd2	0.483882	1.66861
								PC(31:1)	1.81						3.78						Ccnb1	0.481892	1.80831
								PC(32:1e)	-0.12						0.18						Mt1	0.480802	2.25117
								PC(32:1e)	-1.47						1.5						Diaph3	0.479325	2.34461
								PC(32:1e)	-0.7						0.43						Apoh	0.478075	0.177474
								PC(31:0)	0.39						0.63						Acsl3	0.477802	2.67424
								PC(18:0/13:0)	0.97						0.41						Kif20a	0.477063	1.93817
								PC(14:0e/18:0)	-0.27						0.37						Cenpm	0.476877	2.03941
								PC(32:2)	0.59						1.8						Mir99ahg	0.474855	1.23864
								PC(32:2)	0.03						0.05						Rbp4	0.471148	0.15163
								PC(32:1)	-0.16						0.35						Birc5	0.468045	1.5369
								PC(32:1)	-0.2						0.33						Ndc80	0.466667	2.4463
								PC(16:0/16:0)	0.36						0.43						Kif11	0.465076	1.92082
								PC(16:0/16:0)	0.23						0.26						C78334	0.463653	2.13326
								PC(32:0)	0.42						1.06						Gm10524	0.462071	1.75062
								PC(17:4/16:1)	3.62						2.34						Slc25a23	0.462006	0.602052
								PC(17:4/16:0)	0.64						0.3						Cdkl3	0.461083	1.49672
								PC(18:1p/16:2)	-0.1						0.1						4930562F07Rik	0.460707	1.32932
								PC(33:3)	1.54						1.27						Hspa1l	0.46046	1.57935
								PC(15:2/18:1)	1.32						1.26						Insig1	0.45853	3.8054
								PC(33:2)	0.57						0.22						Kif20b	0.4576	1.76855
								PC(15:1/18:1)	0.52						0.28						Ctse	0.455199	2.10437
								PC(34:2e)	-0.04						0.05						Plk1	0.454385	1.23088
								PC(16:0p/18:1)	-0.19						0.36						Relt	0.453691	1.17978
								PC(34:2e)	-1.41						1.88						Hmgcs1	0.452188	3.89845
								PC(33:1)	0.19						0.57						Hmgcs2	0.452148	0.154384
								PC(33:1)	0.23						0.67						4930565N06Rik	0.451849	1.18846
								PC(15:1/18:0)	-0.68						0.49						Napsa	0.44992	2.97588
								PC(15:1/18:0)	-0.65						0.61						Rccd1	0.449807	1.57334
								PC(34:1e)	-0.18						0.26						Tex9	0.449159	1.74384
								PC(34:1e)	-0.39						0.46						Gm15396	0.448625	2.94409
								PC(16:0p/18:0)	-1.66						1.57						Cyp4a14	0.448495	0.1409
								PC(33:0)	0.28						0.87						Nuf2	0.44779	1.4829
								PC(33:0)	0.47						0.94						Top2a	0.444452	1.4098
								PC(34:0e)	-1.12						0.86						Racgap1	0.442296	2.04262
								PC(34:5)	2.11						1.77						Gm17509	0.441281	1.43933
								PC(14:0/20:4)	0.56						1.1						Cenph	0.439861	1.54794
								PC(34:4)	0.9						1.44						Ciita	0.438717	0.729898
								PC(34:4)	-0.12						0.25						Kif15	0.435462	1.78498
								PC(34:3)	0.47						0.9						Foxm1	0.435395	1.44634
								PC(34:3)	0.32						0.6						Hmgcr	0.435307	3.62331
								PC(34:2)	-0.71						0.84						1700025G04Rik	0.435258	3.15871
								PC(34:2)	-0.04						0.04						S100a4	0.435236	1.96209
								PC(34:2)	3.5						3.12						Gm42674	0.433358	1.94801
								PC(35:1p)	-1.25						0.5						Nusap1	0.430514	1.35088
								PC(34:1)	-0.04						0.04						Mns1	0.429883	1.49288
								PC(34:1)	0.11						0.12						Apoc3	0.427372	0.140771
								PC(34:0)	0.23						0.3						Eps8	0.427367	1.08053
								PC(36:5p)	-0.17						0.11						Gm31749	0.42732	1.72547
								PC(36:4p)	-0.29						0.68						6-Sep	0.42711	2.73283
								PC(36:4p)	0.03						0.01						Sgol2a	0.424835	1.63962
								PC(36:4p)	-1						1.98						Fsd1l	0.424273	1.35539
								PC(36:4p)	-2.76						1.07						Gm10069	0.424157	0.151415
								PC(36:4e)	-0.62						0.75						Cep85	0.423647	1.22843
								PC(36:4e)	-0.81						2						Ccna2	0.422889	2.10066
								PC(18:0/17:3)	0.11						0.05						Aurkb	0.422567	1.3617
								PC(18:0/17:3)	-1.61						1.5						Mastl	0.421539	1.84463
								PC(35:2)	0.24						0.28						Cd33	0.419416	1.82799
								PC(35:2)	0.73						1.85						Plxdc2	0.419402	1.0332
								PC(18:0/17:2)	-1.03						1.19						Kif23	0.418191	1.26495
								PC(18:0/17:2)	-0.29						0.1						Anln	0.417944	1.35966
								PC(36:2e)	-0.52						0.48						1700047A11Rik	0.417739	1.2374
								PC(37:7p)	0.41						0.66						Gm2788	0.414011	1.47127
								PC(17:0/18:1)	0.73						0.91						Mug1	0.413764	0.137067
								PC(35:1)	0.35						0.68						Chchd10	0.413646	0.256289
								PC(36:7)	1.03						1.22						Map4k1	0.413575	1.67513
								PC(35:0)	0.37						0.23						Rsf1os1	0.413283	1.48047
								PC(36:6)	0.63						0.49						Phf19	0.412234	2.3946
								PC(36:5)	0.65						1.61						Pzp	0.411793	0.14054
								PC(36:5)	0.7						0.93						Gm10501	0.411431	1.43562
								PC(16:0/20:4)	-0.05						0.04						Aurka	0.409421	1.62267
								PC(36:4)	-4.36						0.88						Spag5	0.409368	1.46892
								PC(36:3)	0.43						0.37						Yy2	0.407806	1.71383
								PC(36:3)	1.2						1.6						Rps6ka5	0.407544	3.09695
								PC(36:3)	-0.18						0.13						Iqgap3	0.407309	1.55085
								PC(36:2)	-0.26						0.16						Gm15337	0.407277	1.33363
								PC(36:2)	-0.01						0.01						Neu3	0.406341	0.887801
								PC(36:2)	-1.57						0.62						Gm23634	0.40611	1.87091
								PC(36:2)	1.16						0.94						E2f8	0.405299	2.17374
								PC(36:1)	1.02						0.37						Hpd	0.4043	0.140321
								PC(18:0/18:1)	0.87						0.65						1700018L02Rik	0.404248	2.7036
								PC(36:1)	-0.15						0.06						Atrnl1	0.403536	1.83555
								PC(37:7)	1.73						2.34						Crybg3	0.400924	1.66677
								PC(38:6p)	-0.96						0.58						Plg	0.399184	0.140273
								PC(36:0)	0.73						0.58						Cep55	0.397056	0.846652
								PC(18:1/19:5)	-0.75						0.74						Ect2	0.396634	1.71252
								PC(18:1/19:5)	-0.91						0.92						Trim59	0.395684	2.34083
								PC(37:6)	1.31						1.42						Cit	0.395382	1.61063
								PC(38:6e)	-1.34						0.44						Cenpa	0.393967	1.4046
								PC(37:5)	0.67						0.98						H2afx	0.391559	1.73443
								PC(18:0/19:5)	0.12						0.09						Antxr1	0.390933	0.954486
								PC(18:0/19:5)	2.03						2.04						Armcx2	0.390844	1.26978
								PC(38:4p)	0.13						0.04						Magi3	0.390205	2.19681
								PC(38:4p)	1.36						0.89						Tiam1	0.388938	1.61316
								PC(37:4)	1.79						0.57						Ccnf	0.388694	1.14196
								PC(18:0/19:4)	1.24						1.16						Fnip2	0.387596	2.43705
								PC(38:4e)	-2.19						2.32						Il12rb2	0.387047	1.82138
								PC(38:4e)	-0.83						1.4						Cbx6	0.386385	2.19982
								PC(37:3)	-0.12						0.08						Slc39a4	0.385987	1.07304
								PC(18:0/19:3)	0.7						0.56						Bhmt	0.385047	0.119255
								PC(37:2)	0.51						1.33						Npcd	0.383997	2.3698
								PC(37:2)	0.58						0.31						Kifc1	0.383895	1.47209
								PC(39:7p)	-1.18						0.84						Gm16568	0.383351	2.21242
								PC(38:7)	0.91						0.99						Lmnb1	0.382685	1.09901
								PC(38:7)	0.68						0.86						Mir5129	0.382648	1.70979
								PC(38:7)	0.3						0.16						Pclaf	0.38104	1.6204
								PC(38:6)	1.04						2.12						Slc38a3	0.380247	0.129259
								PC(38:6)	0.03						0.04						C330027C09Rik	0.380047	1.29275
								PC(38:5)	0.33						1.26						Polq	0.379097	1.64014
								PC(38:5)	-0.66						0.48						Dbf4	0.377384	3.33954
								PC(38:4)	0.84						1.02						Serpina1c	0.377185	0.121039
								PC(38:4)	0.51						0.98						Ncaph	0.375793	2.05251
								PC(38:3)	-0.12						0.03						Serpina1d	0.374435	0.132474
								PC(38:3)	-0.86						0.66						Mir8108	0.374302	0.893799
								PC(39:2p)	0.43						0.28						Rttn	0.37424	1.9283
								PC(38:2)	0.41						0.2						Mat1a	0.371877	0.123357
								PC(38:2)	-0.01						0.01						Kif22	0.371826	1.29836
								PC(38:1)	2.02						2.18						Pole	0.371419	1.03902
								PC(40:6p)	-0.96						1.08						Cdc42bpa	0.370159	1.68063
								PC(40:6e)	-0.4						0.46						Ephx2	0.369672	0.132263
								PC(39:5)	0.28						0.24						Ncapg	0.368931	2.16969
								PC(39:5)	1.04						1.29						Axl	0.367692	1.15666
								PC(40:5e)	-0.81						1.67						Brip1	0.366988	2.82116
								PC(40:5e)	-0.57						1.33						Rnd3	0.365791	1.73203
								PC(39:4)	0.72						0.85						Bub1	0.365533	1.02625
								PC(40:3p)	-0.87						0.73						Emb	0.364515	1.03124
								PC(40:3p)	0.01						0.01						2310043M15Rik	0.363163	1.70684
								PC(40:9)	0.27						0.24						Alcam	0.362432	0.890261
								PC(17:2/23:6)	0.12						0.19						Shcbp1	0.360577	1.54945
								PC(40:8)	0.14						0.12						Kif24	0.358515	2.25054
								PC(40:7)	1.76						0.97						Gm27244	0.357857	1.68617
								PC(40:7)	0.33						0.83						Hmgb2	0.356829	3.43381
								PC(40:6)	1.07						0.76						Syne3	0.355598	2.24825
								PC(40:6)	0.51						1.2						Cdca8	0.355353	1.25547
								PC(40:5)	0.86						0.48						Inca1	0.354891	0.807845
								PC(40:5)	0.21						0.12						Ldlr	0.354472	3.35305
								PC(40:4)	1.23						1.06						Cav1	0.353795	1.29502
								PC(40:4)	0.88						0.89						Gm44662	0.353674	0.336829
								PC(26:2/14:1)	0.6						0.96						Arap3	0.353253	1.20818
								PC(41:2p)	0.33						0.19						Met	0.353078	1.30621
								PC(40:2)	0.87						0.43						Timm8a1	0.352352	0.784956
								PC(40:2)	0.87						0.54						Sorl1	0.350722	1.43777
								PC(40:1)	1.45						2.04						Sc5d	0.350264	1.71435
								PC(42:4p)	-0.62						0.4						Tle1	0.349073	0.753071
								PC(42:4p)	-0.84						0.47						Igfbp2	0.348447	0.109817
								PC(42:3p)	1.79						1.63						Kntc1	0.348212	1.16709
								PC(42:10)	0.06						0.08						Asf1b	0.347745	1.63063
								PC(42:9)	0.29						0.38						Scd1	0.347142	0.152647
								PC(42:9)	0.66						0.82						Slc2a6	0.347059	1.87202
								PC(42:8)	0.3						0.1						Ptgs2	0.345495	1.0167
								PC(42:5)	1						0.75						Zfp658	0.345249	1.6243
								PC(42:5)	1.62						0.81						Arid5b	0.344758	1.44459
								PC(26:2/16:2)	0.6						0.77						Rrad	0.344433	1.87609
								PC(44:12)	0.24						0.13						Zfp871	0.341646	1.35512
								PC(44:11)	-0.45						0.42						Kif4	0.341485	2.69227
								PC(44:9)	1.51						0.87						Dlgap5	0.34025	1.20038
								PC(44:5)	2.3						1.23						Ces1c	0.340193	0.112014
								PE(16:0e)	0.08							0.15					Lbr	0.340112	1.95897
								PE(16:0e)	-1.09							1.64					Haspin	0.338836	2.16913
								PE(18:0p)	1.49							0.95					Cdc25b	0.33798	1.38901
								PE(18:0e)	-0.05							0.16					Itgae	0.337622	2.55566
								PE(18:0e)	0.27							0.38					Ift80	0.337486	3.19968
								PE(19:1)	-1.71							1.25					Tpx2	0.336719	2.33455
								PE(20:2)	0.54							0.3					Rogdi	0.336637	1.14301
								PE(22:1p)	0.98							1.1					Gm1966	0.335759	0.729112
								PE(25:1p)	0.87							0.86					Gm42477	0.3356	1.13833
								PE(24:1)	1.01							1.15					Rpl3-ps1	0.335448	1.47802
								PE(28:1)	0.48							0.52					Galnt12	0.335261	1.26734
								PE(29:1e)	0.75							1.02					Serpina1b	0.334328	0.114007
								PE(29:0e)	0.59							0.48					Cyp2d26	0.334271	0.11707
								PE(29:1)	1.16							0.95					Gm7536	0.333977	1.24133
								PE(30:1)	0.78							0.67					Lrrc75aos2	0.333206	1.05214
								PE(31:0p)	0.94							0.75					Ercc6l	0.331474	2.0066
								PE(31:0e)	0.83							0.69					Wdr35	0.331302	1.15156
								PE(31:0)	1.42							1.25					Pex10	0.331094	1.85284
								PE(31:0)	2							1.47					Ripk3	0.330078	1.79824
								PE(32:0)	1.13							0.97					Chml	0.329752	2.70954
								PE(33:0e)	0.88							0.71					Grk3	0.329454	1.60889
								PE(33:3)	1.19							1.12					Spc24	0.328539	1.34044
								PE(33:2)	0.83							0.65					Gm26899	0.328208	1.50161
								PE(34:2e)	-0.09							0.14					Ccdc14	0.327868	1.3766
								PE(16:0p/18:1)	0.16							0.14					Gm20687	0.327738	1.38055
								PE(33:0)	1.15							1.19					Gm11491	0.327597	1.66161
								PE(34:0e)	0.02							0.01					Cdca5	0.327003	1.86669
								PE(34:0e)	0							0					Selenoh	0.326437	1.81241
								PE(35:2p)	0.88							0.69					Serpina1a	0.325972	0.109126
								PE(35:1p)	-0.42							0.54					Nsdhl	0.325703	3.42682
								PE(34:1)	0.73							1.52					Cyp4f18	0.325467	1.25438
								PE(16:0/18:1)	1.19							2.66					Gm37563	0.324054	1.03979
								PE(34:0)	2.93							1.91					Slc24a5	0.323762	1.10883
								PE(16:0p/20:4)	-0.07							0.11					Gcat	0.322783	1.17532
								PE(36:2p)	0.33							0.87					Lpcat4	0.321957	1.23114
								PE(18:1p/18:1)	0.69							0.44					Eif4ebp2	0.321535	2.24266
								PE(35:2)	1.13							0.92					Msmo1	0.321403	1.58766
								PE(36:2e)	1.02							0.63					Melk	0.321122	1.19561
								PE(36:2e)	-0.81							0.45					Fancm	0.320885	1.27617
								PE(36:2e)	0.06							0.04					Cytip	0.320215	1.68259
								PE(36:2e)	-0.33							0.19					4930533B01Rik	0.319939	1.00919
								PE(18:0p/18:1)	-0.19							0.09					Rint1	0.319196	2.3649
								PE(35:1)	0.57							0.64					Rida	0.319109	0.236916
								PE(36:1e)	0.08							0.07					Rpl10a-ps1	0.318533	1.82644
								PE(36:0p)	-0.15							0.09					Stmn1	0.316883	1.52209
								PE(36:5)	0.62							0.8					Tyms	0.316859	1.61191
								PE(37:5e)	-0.15							0.19					Naaladl2	0.316744	1.02825
								PE(18:2/18:2)	0.46							0.61					Incenp	0.316642	1.74593
								PE(36:3)	0.51							0.77					Arg1	0.316597	0.0985817
								PE(18:1/18:2)	1.97							1.75					Gm26749	0.315823	0.870062
								PE(18:0/18:2)	0.04							0.01					Gm26606	0.315615	1.02171
								PE(37:1p)	-0.05							0.07					Ska2	0.315367	1.51583
								PE(36:1)	0.19							0.55					Cnnm4	0.314599	2.17612
								PE(18:0/18:1)	1.29							1.97					Cenpw	0.313958	1.21345
								PE(18:0/18:1)	1.31							1.37					Traf1	0.312483	1.69824
								PE(37:0p)	-1.55							1.57					Dgkh	0.311275	1.38686
								PE(18:0/18:0)	0.27							0.81					Atad2	0.310731	1.29937
								PE(18:0/18:0)	0.17							0.13					Cenpl	0.309717	2.0225
								PE(18:0/18:0)	0.06							0.02					Rassf4	0.309662	2.13683
								PE(38:6e)	0.41							1.11					Plekhg2	0.309078	1.127
								PE(38:5p)	0.4							1.04					Gm27640	0.308984	1.18251
								PE(38:4p)	-0.39							0.29					Ezh2	0.308636	2.91768
								PE(38:4p)	-0.22							0.17					Ptpn4	0.308234	1.68468
								PE(38:4p)	0.74							0.39					Eif4ebp3	0.308213	0.508222
								PE(38:4e)	-0.1							0.07					Vsig10l	0.307945	1.32784
								PE(38:3p)	-0.04							0.03					Chaf1a	0.30757	1.17675
								PE(38:3p)	-0.89							0.68					Gm17359	0.307316	1.97574
								PE(38:3e)	0.23							0.11					Arl4c	0.307299	2.48301
								PE(38:2e)	-0.35							0.16					Fabp1	0.30719	0.0973934
								PE(16:0p/22:1)	0.01							0					Tmpo	0.306711	1.9872
								PE(38:6)	1.01							0.49					Hjurp	0.306046	1.51031
								PE(38:4)	1.52							4.56					Cks1b	0.304664	1.20509
								PE(38:3)	1.2							2.39					Rrm1	0.304349	1.49477
								PE(18:0/20:3)	1.83							1.23					Ubxn7	0.303657	1.84257
								PE(39:2p)	-0.47							0.31					Polh	0.303239	1.5585
								PE(39:2p)	-1.18							1.67					Fcho1	0.302436	1.67827
								PE(38:2)	-0.8							0.8					Kng1	0.300971	0.0992799
								PE(38:2)	0.98							0.66					Brca1	0.300808	1.31579
								PE(40:7p)	0.42							0.63					Gm37376	0.300592	0.79126
								PE(38:1)	0.28							0.18					Cep128	0.300514	1.69056
								PE(38:1)	0.25							0.42					Cd28	0.300445	1.37874
								PE(38:1)	2.4							1.49					Uhrf1	0.300132	0.634909
								PE(39:0p)	0.58							0.44					Sesn3	0.299929	1.40512
								PE(38:0)	0.42							0.18					Zfhx2	0.299668	1.29112
								PE(40:6e)	0.7							0.29					Psip1	0.299383	1.31341
								PE(18:0p/22:5)	1.39							0.65					Jazf1	0.29933	1.02075
								PE(40:2p)	0.85							0.44					Smc2	0.299319	1.17713
								PE(39:2)	0.2							0.52					Ulbp1	0.298132	1.54684
								PE(40:8)	1.83							0.68					Gm12912	0.297407	1.38586
								PE(40:7)	2.16							3.85					Col1a2	0.297301	0.334807
								PE(40:0e)	0.57							0.42					Ndrg1	0.297206	2.19529
								PE(40:0e)	0.39							0.25					Hmgb3	0.297133	1.18423
								PE(40:6)	0.87							1.07					Scai	0.297104	1.2363
								PE(40:6)	1.34							1.44					Lrrc75a	0.296992	1.48896
								PE(40:5)	1.09							0.8					Acss2os	0.295398	1.1409
								PE(40:4)	4.86							2.16					Gk5	0.294525	0.813285
								PE(40:3)	-0.94							0.79					Gins3	0.29434	1.43753
								PE(40:2)	1.82							1.59					1700094J05Rik	0.294082	1.84731
								PE(40:1)	1.39							0.79					Wdfy2	0.29389	1.75281
								PE(41:5)	0.18							0.22					Bex3	0.293721	2.13403
								PE(42:2p)	0.55							0.42					Gstt1	0.293707	0.194058
								PE(43:7p)	0.95							1.07					Spaca6	0.293448	0.666813
								PE(42:5)	2							0.66					Gm28379	0.292503	0.908184
								PE(43:6)	0.87							0.93					Rgs12	0.292267	1.33068
								PE(43:5)	0.03							0.03					Dnph1	0.290691	0.960016
								PE(44:2p)	-0.47							0.22					Upp2	0.290654	0.187985
								PE(43:2)	0.97							0.93					Gm37676	0.29014	1.94608
								PE(44:7)	0.84							0.54					Map7	0.289266	0.480038
								PE(43:0)	0.82							0.69					Pdpr	0.288791	1.41546
								PE(45:9)	0.02							0.02					Ralgds	0.288673	1.36283
								PE(45:5)	0.66							0.67					Pstpip2	0.288538	1.1882
								PE(46:10)	0.87							1.06					4930523C07Rik	0.288173	0.772464
								PE(45:0)	1.18							0.72					Serpinf2	0.288047	0.0949995
								PE(47:11)	-0.11							0.04					Pim2	0.286509	1.24514
								PE(47:10)	0.83							0.37					Fam107b	0.28577	0.693079
								PE(49:13)	-0.15							0.13					Piga	0.285763	0.990979
								PE(50:13)	1.08							1.07					Gm9939	0.285138	0.91542
								PE(50:12)	0.48							0.32					Spdl1	0.285004	1.73685
								PE(50:10)	0.62							0.7					Arhgef40	0.28435	1.20315
								PE(54:13)	1.01							0.97					Spc25	0.284317	1.13808
								PE(53:6)	0.68							0.71					Fn3krp	0.283895	1.2469
								PE(54:10)	0.7							0.68					Disc1	0.28374	0.862372
								PE(56:13)	0.72							0.71					Cks2	0.283252	0.930552
								PE(60:12)	0.61							0.42					Add3	0.283079	2.16606
								PG(18:1/18:2)	-1.19								0.59				Tacc3	0.282974	1.3309
								PG(18:1/18:1)	-1.09								0.29				Stbd1	0.282558	0.21846
								PG(18:1/18:1)	-1.08								0.89				Gm16575	0.282236	1.57718
								PG(18:1/18:1)	-1.98								1.64				Gm29233	0.281096	0.538907
								PG(38:6)	-0.96								0.9				Arhgef6	0.280521	1.66285
								PG(18:1/20:4)	-1.64								1.29				Arhgap27os2	0.279835	1.94946
								PG(18:1/22:6)	0.65								0.44				Klhl6	0.279697	0.995626
								PG(40:5)	-1.7								1.95				Ddah2	0.279203	1.18906
								PG(20:4/22:6)	-0.4								0.48				Zc3h12c	0.279153	2.12074
								PG(42:7)	1.21								1.25				Gm20511	0.278969	1.96485
								phSM(d22:1)	-0.15									0.39			Myef2	0.278955	1.98735
								phSM(d32:3)	0.79									0.65			Cbx5	0.278799	1.70617
								phSM(d41:7)	1.46									0.88			Caskin2	0.278542	1.4059
								PI(38:5)	0.98								0.66				Opn3	0.277156	2.12083
								PS(18:1/18:1)	1.21								1.01				Ddah1	0.276006	0.229188
								PS(18:0/18:0)	-2.33								3.71				Chst7	0.275804	1.61029
								PS(38:3)	-1.42								0.68				Suox	0.275672	0.45243
								PS(38:3)	-1.65								3.85				Kpna2	0.275621	1.35401
								PS(43:5)	-0.66								0.92				Prdm9	0.274364	1.56691
								SM(d32:1)	0.06									0.14			Cdk1	0.274104	1.13595
								SM(d33:1)	0.13									0.23			Dsn1	0.274088	1.32182
								SM(d34:1)	0.18									0.8			Abca8b	0.273677	0.661104
								SM(d34:0)	0.67									1.82			Mir5122	0.272781	0.880322
								SM(d35:1)	1.24									2.32			Zbed6	0.272096	0.849241
								SM(d36:2)	0.23									0.16			Fam60a	0.272084	0.70404
								SM(d36:1)	-0.1									0.14			Nlrp1b	0.271719	0.860579
								SM(d38:2)	1.1									0.81			Gm42671	0.271577	1.60737
								SM(d38:1)	0.58									0.54			F830208F22Rik	0.270655	0.74434
								SM(d18:1/22:1)	1.13									2.61			Gm42820	0.270615	0.777224
								SM(d40:2)	1.53									1.08			Fbxo5	0.270589	1.13092
								SM(d18:1/22:0)	-0.02									0.01			Mvk	0.270273	2.31531
								SM(d18:1/23:1)	0.57									0.9			E030037K01Rik	0.269933	0.929938
								SM(d18:1/23:1)	1.34									2.01			Cenpq	0.269747	1.66476
								SM(d41:1)	3.2									1.59			Dgka	0.269724	1.16493
								SM(d42:4)	1.29									1.7			Nlrp10	0.26864	1.0827
								SM(d18:1/24:3)	0.26									0.31			Gm33051	0.268314	1.06853
								SM(d18:1/24:2)	0.56									0.89			Klf7	0.267922	1.14549
								SM(d18:1/24:1)	0.22									0.23			Numbl	0.266905	1.43214
								SM(d42:2)	1.11									0.69			Mdm1	0.266442	1.25748
								SM(d24:0/18:1)	0.89									0.38			Anp32e	0.266307	1.73453
								SM(d18:1/25:4)	0.97									1.94			Fads3	0.265548	0.79375
								SM(d43:3)	1.67									1.07			Cdkn2c	0.265512	1.2073
								SM(d18:1/25:1)	2.16									1.09			Larp1b	0.265498	0.790436
								SM(d43:1)	1.18									1.26			Hspb6	0.265319	1.04524
								SM(d18:1/26:5)	1.55									0.77			Gm26649	0.264785	0.885742
								SM(d18:1/26:4)	0.33									1.05			Gtse1	0.26458	1.19391
								SM(d18:1/26:4)	0.48									1.35			Sprtn	0.26443	1.97761
								SM(d18:1/26:3)	-0.61									0.12			Azgp1	0.263926	0.0847813
								SM(d18:1/26:3)	-1.91									0.89			Epm2aip1	0.263542	0.907488
								SM(d16:1/28:2)	0.5									0.27			Thbs1	0.262738	0.588332
								SM(d20:1/24:1)	2.42									3.51			Nicn1	0.262454	1.1622
								SM(d44:1)	3									1.65			Wdhd1	0.262046	0.753446
								SM(d45:5)	3.63									1.56			Ednrb	0.261839	0.563335
								TG(6:0/8:0/11:0)	-8.97										0.9		Rad51ap1	0.261458	0.685414
								TG(16:0/14:0/16:0)	-2.01										0.88		Rrm2	0.261442	0.749537
								TG(16:0/16:0/16:1)	-0.21										0.11		Aknaos	0.261307	1.08799
								TG(18:1/14:1/18:1)	-2.12										0.57		Fgb	0.261209	0.0891614
								TG(18:1/14:0/18:1)	-0.26										0.15		Lox	0.261105	1.11051
								TG(16:0/16:0/18:1)	-1.16										1.08		Wdr78	0.260147	0.966569
								TG(16:1/18:1/18:1)	-0.51										0.46		Gm7854	0.259895	0.834229
								TG(16:0/18:1/18:1)	-0.72										0.29		Glcci1	0.259878	1.47534
								TG(18:0/16:1/18:0)	-1.82										1.36		Emp2	0.259646	0.590291
								TG(18:2/18:2/18:2)	-0.44										0.13		Gstt3	0.259462	0.541528
								TG(18:0/18:1/18:1)	-1.11										0.74		Slc7a11	0.259052	0.76149
																					Gm9961	0.259042	0.999633
																					Phactr2	0.258735	1.88753
																					Hivep2	0.258	2.08414
																					Gm15747	0.25743	0.727242
																					Plk4	0.257323	1.95269
																					Bri3bp	0.257292	1.16649
																					Gm43713	0.256883	1.72452
																					Prdm10	0.256398	1.11303
																					Ppard	0.256299	1.15399
																					Ptp4a3	0.25586	1.49815
																					Gm16726	0.255791	1.31327
																					Wdr6	0.255359	1.75449
																					Gm27008	0.255177	1.00033
																					Chd6	0.254972	1.35051
																					Vps13a	0.254954	1.5366
																					Stat5a	0.254922	2.25284
																					4930444A19Rik	0.254775	0.884896
																					Tuba4a	0.254715	1.33263
																					Mgst2	0.254624	0.851185
																					Eri2	0.253596	0.674139
																					4930500M09Rik	0.253375	1.23279
																					Gm4468	0.253028	0.717453
																					Gm26765	0.252108	1.46677
																					Hmgn5	0.251941	1.77064
																					Gm5106	0.251518	1.06834
																					Mcm5	0.250743	1.02058
																					Gm37256	0.248846	1.47284
																					Trip13	0.24882	0.959878
																					Atp13a3	0.248178	1.98309
																					Mir8104	0.248072	1.77386
																					Parvg	0.24799	2.00244
																					Dtl	0.24737	0.601574
																					Dock5	0.24722	1.57259
																					Plekha5	0.246831	0.924155
																					Tmem255a	0.246498	0.827231
																					Slc4a7	0.246195	1.18779
																					Runx2	0.246084	1.00933
																					Socs3	0.246053	1.83799
																					Gm14548	0.245424	1.20488
																					Setd7	0.245384	1.19794
																					Emilin2	0.245007	2.0751
																					Cdc42ep2	0.244831	0.723631
																					Capn3	0.244642	0.927179
																					Zfp287	0.24436	1.5892
																					Fastkd5	0.243944	1.98993
																					Card11	0.243455	0.867116
																					Arhgap26	0.243219	1.04143
																					2610008E11Rik	0.243217	1.93144
																					Pkmyt1	0.242735	0.851099
																					Gm26699	0.242581	1.75139
																					Sh3pxd2a	0.242519	1.52249
																					Zfp27	0.242452	1.54638
																					Gm16175	0.242387	1.32192
																					Aff4	0.242372	2.49876
																					Clec4e	0.241858	1.05552
																					Gm42967	0.241779	1.16857
																					9330020H09Rik	0.241681	1.02149
																					B430119L08Rik	0.241	0.0742964
																					Paxip1	0.24099	1.75142
																					Vasn	0.240852	0.561202
																					H2afv	0.240565	1.10727
																					Morn1	0.240487	0.937372
																					Rexo5	0.240268	0.964415
																					Rpl22l1	0.239961	0.963441
																					Kif13a	0.239928	1.45893
																					G630030J09Rik	0.239795	2.00159
																					Gm42809	0.23955	1.00138
																					Ick	0.239423	0.918286
																					Nrm	0.2392	1.18724
																					Slc9a7	0.239193	1.14606
																					2310009B15Rik	0.239183	1.08808
																					Gm42507	0.23916	0.617018
																					Kank2	0.239039	1.62943
																					Serping1	0.238848	0.107627
																					Prim1	0.238781	2.05241
																					Tanc1	0.23872	1.86724
																					Rabgap1l	0.238378	1.6055
																					Haus6	0.238092	1.42902
																					Cep295	0.238069	1.36496
																					Mtmr12	0.237986	2.39545
																					G2e3	0.237805	0.845115
																					D930007J09Rik	0.237653	1.06712
																					5830462I19Rik	0.237634	1.22786
																					Gdap10	0.237532	0.555814
																					Pcyt2	0.236939	0.718584
																					Topbp1	0.236626	1.37757
																					Gmds	0.236356	0.930075
																					Zhx2	0.236257	0.477052
																					Angptl3	0.23589	0.108554
																					Plcb2	0.235853	1.40916
																					Gm26663	0.23545	0.517027
																					St3gal1	0.23544	1.44694
																					St18	0.235299	1.08718
																					Psat1	0.235095	1.0796
																					Parp8	0.234759	1.5425
																					Rad18	0.234466	1.25636
																					Fanci	0.23445	1.34656
																					Abcb1b	0.234392	2.36856
																					Syne2	0.234388	0.546751
																					Tcf12	0.234226	2.15509
																					Tdo2	0.234062	0.0755761
																					Mcm7	0.23383	1.11313
																					Nhej1	0.233393	1.11657
																					Alms1	0.233251	0.738799
																					Gm340	0.233187	0.822491
																					Cgnl1	0.233022	0.679533
																					Pspc1	0.232893	2.21141
																					Zfp704	0.232159	0.977747
																					Cdc23	0.231877	2.12934
																					Fignl1	0.231442	0.721016
																					Stard9	0.231275	1.288
																					Gm44649	0.23112	1.58816
																					Gm10418	0.231115	1.40141
																					Rin3	0.230855	1.03089
																					Lilra6	0.230843	0.780992
																					Zzef1	0.230624	1.51293
																					Tfb1m	0.230531	1.08231
																					Gm9725	0.230315	1.34312
																					Dst	0.230246	0.637013
																					Serpinc1	0.230046	0.0848684
																					Ccdc82	0.229016	1.41182
																					Slc39a8	0.228788	2.10571
																					1700030N03Rik	0.228713	0.453339
																					Ints6l	0.228398	0.936276
																					Angptl2	0.228346	1.62683
																					2700049A03Rik	0.228052	1.08628
																					Gm26780	0.228027	0.724228
																					Eya1	0.227875	1.49174
																					Pabpc4	0.227872	1.76054
																					Setmar	0.227543	1.07495
																					Gm20548	0.227523	0.564112
																					0610005C13Rik	0.227483	0.196258
																					Rdh7	0.227429	0.0697433
																					Thada	0.227403	1.58974
																					Cdk2ap1	0.227157	1.28329
																					S100a6	0.227149	1.45029
																					H2afz	0.22664	1.82074
																					4932443L11Rik	0.226572	1.13486
																					Evi5l	0.22657	1.22588
																					Zfp329	0.226371	1.10699
																					Tubb3	0.226297	0.611107
																					Cenpi	0.226164	1.29508
																					Usp9x	0.225835	1.41688
																					Qser1	0.225378	1.57194
																					Far1os	0.225302	1.68802
																					Tuba1a	0.225006	0.962413
																					Abcg3	0.224938	0.823208
																					Cdyl2	0.224781	0.865717
																					Gm8203	0.224025	0.863291
																					Herpud1	0.223802	0.354856
																					Tk1	0.22369	0.644962
																					Gm24574	0.223669	2.26017
																					Lmnb2	0.223624	0.964722
																					Crebbp	0.223579	1.17527
																					Spata7	0.223387	1.26953
																					Acot7	0.223332	1.48456
																					Afmid	0.223321	0.308182
																					Lyz1	0.223179	0.929091
																					Pou2f1	0.222387	0.97904
																					Acsm3	0.222315	0.481711
																					Atad5	0.222008	0.718051
																					Gbgt1	0.22148	0.640806
																					Kctd18	0.221407	1.81699
																					Nup107	0.221295	2.17875
																					Ece1	0.221249	1.89565
																					Vcl	0.221085	0.667958
																					Stard10	0.220991	0.0788796
																					Zfp113	0.22098	0.824705
																					Nt5dc2	0.220936	1.80606
																					Rbmx2	0.220604	1.48961
																					Poc1a	0.220247	1.34215
																					Smc4	0.220195	1.77947
																					Zbtb20	0.220145	0.40121
																					Nucks1	0.219755	1.41912
																					Notch2	0.219553	0.983875
																					Rapsn	0.219336	0.84549
																					Adora3	0.219246	0.433146
																					Tle3	0.219212	0.942108
																					Ptgir	0.219135	1.14257
																					Lpcat3	0.219031	2.54111
																					Padi2	0.218894	0.964539
																					Tpcn1	0.218687	1.59326
																					Gm14104	0.218461	0.535673
																					6530409C15Rik	0.218352	1.41096
																					Foxn3	0.218346	0.970205
																					Clasp1	0.218106	1.64202
																					Gm45631	0.217732	0.932913
																					Gm26741	0.217722	0.465377
																					Fut4	0.217683	1.4631
																					Srebf2	0.217513	2.83676
																					Gm28782	0.217312	0.899513
																					Arhgap21	0.217296	1.55676
																					Rnf38	0.217268	1.27811
																					Abca7	0.216801	1.16223
																					Mir546	0.216793	0.904022
																					Col11a2	0.216594	0.480863
																					Snx29	0.216482	1.08373
																					Zfp106	0.216345	1.8947
																					Fyn	0.216056	1.66197
																					Gm16068	0.215747	1.17523
																					AI506816	0.215204	0.597123
																					Airn	0.215075	0.753876
																					Nxpe5	0.214738	0.481649
																					4933417D19Rik	0.214693	0.432376
																					Atp8b2	0.214651	1.36303
																					Chil3	0.214525	0.561243
																					Gm16059	0.214001	0.827249
																					Miga1	0.213982	0.759503
																					Klhl11	0.21374	0.806197
																					Serpina3m	0.213545	0.0670688
																					Rasgrp4	0.213377	0.659244
																					Ceacam1	0.213308	1.63323
																					1700120C14Rik	0.21312	1.07648
																					Med14	0.212888	1.18722
																					Ankhd1	0.2128	1.8711
																					Wdr62	0.212756	0.543959
																					Ncapd3	0.212617	0.980622
																					Hells	0.212388	0.624659
																					N4bp2	0.212304	1.74158
																					Nr6a1	0.212301	0.658899
																					Psmd9	0.212107	0.152474
																					Gabpb2	0.212102	1.61294
																					Mmab	0.212081	1.16563
																					Fgl1	0.21202	0.0712293
																					Gm10143	0.21195	1.03265
																					Fmnl1	0.211868	2.53365
																					Abcc4	0.211376	1.03086
																					Ccdc163	0.211137	1.14604
																					Il1b	0.211129	0.303071
																					Bbs1	0.211004	0.504918
																					Ngp	0.210923	0.414776
																					Ckap5	0.210767	1.40733
																					Ptgs1	0.21073	0.522524
																					Snapc3	0.210385	0.935615
																					Gm27232	0.210356	0.740305
																					Dtx3	0.210206	0.627428
																					Tspan32	0.210202	1.14722
																					Itga4	0.209902	0.972934
																					Mdm4	0.209857	1.28421
																					Dzip3	0.209699	1.36705
																					P2rx3	0.209684	1.04844
																					Rasal3	0.209621	1.21543
																					Wnt6	0.209466	0.419886
																					Pola1	0.209151	1.02823
																					Gpr162	0.209081	0.825349
																					Fen1	0.209081	1.05422
																					Gm5914	0.208946	0.763944
																					Tgfbi	0.208662	1.03972
																					Mefv	0.20843	0.378479
																					Mlec	0.208341	1.90266
																					Zmiz2	0.208339	1.62123
																					Gm15886	0.208313	0.707197
																					Garnl3	0.208304	0.483502
																					Orc1	0.207988	0.630911
																					Gca	0.20787	2.73367
																					Gm12592	0.207613	0.799207
																					Pacs1	0.207609	1.17731
																					Setx	0.207525	1.25134
																					Gm11973	0.207478	1.50367
																					Sipa1l3	0.207206	1.52532
																					Tdp1	0.207094	1.89005
																					Gm21781	0.206862	0.465548
																					Agl	0.206771	1.70407
																					Gm20403	0.20662	0.503228
																					Mycbp2	0.206511	0.909375
																					Glrp1	0.206488	0.812869
																					Huwe1	0.206454	1.13796
																					Rfx7	0.206174	1.05997
																					Btbd7	0.205443	1.40378
																					Trim36	0.205423	1.12556
																					Malt1	0.205323	1.42413
																					Zbtb49	0.205231	0.977607
																					Morn4	0.205116	1.08341
																					Gm16618	0.204865	0.63175
																					Med13l	0.204845	1.35209
																					Gm10135	0.204667	1.55583
																					Gm28289	0.204497	0.716208
																					Vps13c	0.20423	0.676211
																					Fads1	0.204194	1.14144
																					Sgms2	0.204156	0.454801
																					Mcm10	0.204133	1.3212
																					D3Ertd254e	0.204074	0.729496
																					Masp2	0.203822	0.248214
																					Ly6a	0.203813	0.289614
																					Gm10134	0.203547	0.41472
																					Mis18a	0.20344	1.25629
																					Atf7ip	0.203352	1.07236
																					Pkn3	0.202955	0.946134
																					Pcnt	0.202934	1.14174
																					Macrod2	0.202828	0.407191
																					Dennd4a	0.202631	0.821081
																					Cep192	0.202397	1.32678
																					Rdh11	0.202299	2.06573
																					Magee1	0.20215	0.807508
																					Cebpb	0.202101	0.485012
																					Ankrd28	0.20187	1.93733
																					Pknox1	0.201796	1.80357
																					Ak3	0.201688	1.21972
																					Rest	0.201652	0.845823
																					Gm13778	0.201547	0.865524
																					Fam199x	0.201476	0.683023
																					Kctd17	0.201451	0.49602
																					Hnrnpa1	0.2013	2.31621
																					Tmem81	0.201292	1.01684
																					Vps13b	0.201291	1.00971
																					B930094E09Rik	0.201248	1.19813
																					Serpina3k	0.201228	0.0625624
																					Srebf1	0.201161	2.91802
																					Nup155	0.201112	1.32428
																					Spata48	0.200879	0.676386
																					Dnaaf3	0.200843	0.803017
																					Abca1	0.200418	1.63196
																					D930019O06Rik	0.200412	0.606151
																					Trip4	0.200364	1.61229
																					Rad21	0.200319	2.56985
																					Serinc5	0.200275	0.802012
																					Nfatc1	0.200251	1.40951
																					Ahnak	0.200088	0.814798
																					Siglece	0.200036	0.470567
																					Mir719	0.199977	1.04743
																					Arhgap11a	0.199829	1.84696
																					Me1	0.199739	0.319694
																					Phtf1	0.199705	1.84133
																					Fam135a	0.199656	0.711711
																					Tspyl3	0.199561	1.58113
																					Ryk	0.199458	0.280138
																					Mir8098	0.199402	0.772385
																					Prkce	0.199238	0.508337
																					Net1	0.199196	0.538155
																					As3mt	0.198779	0.509047
																					Serac1	0.198701	0.600683
																					Fam110a	0.198489	1.05258
																					Ypel2	0.198462	0.651234
																					Prrc2b	0.198175	1.91348
																					Gm12743	0.198046	0.553177
																					H2-DMa	0.197676	0.821405
																					Tmem176a	0.197629	0.572381
																					Ank	0.197625	1.02751
																					Sfpq	0.197446	1.53367
																					Cpsf6	0.19721	2.05205
																					Gm17035	0.197177	1.27526
																					Zfp800	0.197155	1.3316
																					Ankrd26	0.197132	0.795077
																					Hipk2	0.19705	0.621161
																					Ccdc88a	0.197009	1.16253
																					Ints13	0.196817	2.49846
																					Macrod1	0.196652	0.556263
																					Tarsl2	0.196646	0.818209
																					Rcsd1	0.19651	1.05387
																					Fkbp5	0.1964	0.791812
																					1700109H08Rik	0.196184	0.607727
																					Nlgn2	0.195771	0.502512
																					Tbc1d31	0.195763	0.70667
																					Pmvk	0.195699	1.89683
																					Enkd1	0.195566	0.847524
																					Rom1	0.19553	0.525909
																					Gm15243	0.195313	0.683198
																					Hdac6	0.195261	1.21121
																					Stat4	0.195127	0.629831
																					Gm26563	0.195094	1.78418
																					Gm37756	0.194923	1.25173
																					Gm15354	0.194375	0.770144
																					Mad2l1	0.194293	1.25173
																					4930581F22Rik	0.194264	0.995157
																					Nav1	0.194248	1.54402
																					Pank3	0.194208	1.79757
																					Blm	0.194178	0.741077
																					Ralgps1	0.193883	1.32636
																					Arl13b	0.193868	1.28904
																					Zc3h4	0.193843	1.73102
																					Naa40	0.193822	1.54257
																					Ctdsp2	0.193753	1.30074
																					Mast2	0.193722	1.55315
																					Prrc2c	0.193506	0.776592
																					Helq	0.193445	0.995054
																					Lpcat1	0.193214	1.63122
																					Dock6	0.193166	0.474442
																					Dhfr	0.192929	0.725221
																					Gm11110	0.192895	0.591258
																					Cenpu	0.192784	1.26701
																					Rif1	0.192729	1.01177
																					Mtfr2	0.192667	0.587403
																					Rtl8b	0.192553	1.13349
																					Maged1	0.192369	1.02079
																					Taf1	0.191585	1.26068
																					Akap9	0.191212	0.996505
																					Lsm2	0.191174	1.15647
																					Znrf2	0.191165	2.0064
																					Nlrp1a	0.191132	0.927752
																					Abcb9	0.191068	0.919485
																					H2-K2	0.191036	0.978103
																					Gm10603	0.190763	1.55445
																					Zfp251	0.190737	0.991373
																					Arhgap27	0.190729	1.46255
																					Wee1	0.190698	0.729951
																					Fam117a	0.190556	0.402846
																					Cdc42bpg	0.19038	0.893175
																					Klhl24	0.19028	0.808214
																					Cdc45	0.190272	0.674953
																					Mum1	0.190229	0.974445
																					Slc43a3	0.190192	1.95769
																					Zkscan5	0.190001	1.0563
																					4831440D22Rik	0.189896	0.933514
																					1700007J10Rik	0.189857	1.17272
																					Gm34882	0.189765	0.896417
																					Mdc1	0.189365	1.15565
																					Cep164	0.189272	1.03209
																					Chd4	0.189149	1.36246
																					Fzr1	0.18874	2.62574
																					Uevld	0.18873	0.80908
																					Rpl3	0.188489	2.01059
																					Suv39h1	0.188361	1.90007
																					Gm14820	0.188013	1.8733
																					Cenpt	0.187889	1.00079
																					Bcl3	0.187856	1.15302
																					Zbtb44	0.187677	0.556439
																					Gm45411	0.187548	1.04958
																					Snx25	0.187395	0.936045
																					Epop	0.187287	0.598468
																					Cxcr4	0.187068	1.17441
																					2010001A14Rik	0.186746	0.616314
																					Gm12940	0.186743	0.688572
																					Zfp335os	0.186687	0.614937
																					Hspa4l	0.186665	2.05157
																					Saal1	0.186645	0.826567
																					Gmfg	0.186516	1.30541
																					9530046B11Rik	0.186496	0.4649
																					Fancc	0.186442	1.32263
																					Errfi1	0.186278	0.0887948
																					4933424L21Rik	0.186148	0.6717
																					Gm44995	0.186065	1.07763
																					Fam185a	0.185956	0.528625
																					Tmigd3	0.185205	0.373113
																					4921531C22Rik	0.185135	0.710946
																					Gm26712	0.184955	0.537904
																					Egfl8	0.184951	0.495163
																					Mtr	0.184931	0.932297
																					Gm26917	0.184746	0.31287
																					Fdxr	0.184648	0.98828
																					Gm42729	0.184484	1.13066
																					Ankrd44	0.184216	0.956428
																					Itpr1	0.184107	0.595482
																					Otud3	0.183952	0.714451
																					Got2	0.183946	1.39194
																					Ttyh3	0.183567	1.34598
																					Gm10925	0.183518	0.352516
																					Dock4	0.183071	1.09495
																					Apc	0.183063	1.08796
																					Dnmbp	0.18297	0.805361
																					Pde4b	0.182905	0.743351
																					Ahcy	0.18277	0.144319
																					Unc119b	0.182729	1.49179
																					Ubap2	0.182534	1.57973
																					Vwf	0.182476	1.12176
																					Nr2c2	0.182354	0.996788
																					Ccdc138	0.182295	0.916839
																					Tagap	0.182116	0.556682
																					Hif1an	0.181899	1.33383
																					Camk1d	0.181622	1.21381
																					Cntln	0.181586	0.917126
																					Gm44878	0.181559	1.13348
																					Zfp142	0.181511	1.27555
																					Gm42836	0.181382	0.438312
																					Tkt	0.181274	2.561
																					Ppp1r18os	0.181088	1.04007
																					Hnrnph1	0.181002	0.708869
																					Lrrc8b	0.180998	0.943855
																					Spata2l	0.180921	0.686395
																					Rad54l2	0.180737	1.34418
																					Mapk6	0.18044	2.14383
																					Npat	0.180406	1.16117
																					Nsl1	0.180226	0.661776
																					Fryl	0.180198	0.932785
																					Smim24	0.1801	0.72807
																					Styx	0.179835	0.956148
																					Pmf1	0.179664	1.51085
																					Cisd3	0.179396	0.570111
																					Tet2	0.179286	0.654443
																					Usf3	0.178917	0.798958
																					Nbeal2	0.178885	1.14447
																					BC037039	0.178868	0.577124
																					Bcl9l	0.178755	0.642186
																					Wwox	0.178673	1.30307
																					Zbtb37	0.178636	0.775664
																					Bhlhe40	0.178632	0.435218
																					Aldob	0.178617	0.0563423
																					Tubb5	0.178598	1.12176
																					Ddx20	0.178523	1.71177
																					Gm42884	0.177961	0.574001
																					Rnf26	0.177905	1.80455
																					Mir6537	0.177729	0.651287
																					E430024P14Rik	0.17767	0.782118
																					Stxbp5	0.177515	1.89099
																					Zfp39	0.177278	0.847952
																					Togaram1	0.177276	1.26775
																					Dcps	0.177197	1.37558
																					Slc7a2	0.177193	0.137468
																					S100a9	0.177169	0.401066
																					Abcc1	0.177064	1.38013
																					Vars	0.177025	1.446
																					Bcor	0.176976	0.688934
																					Gtf3c5	0.176936	2.61725
																					Agfg2	0.17686	1.84068
																					C2cd3	0.176679	1.001
																					Wdpcp	0.17666	0.617499
																					Ndc1	0.176647	0.66793
																					Mical1	0.176626	0.690485
																					Gm26536	0.176495	0.847252
																					Upf3b	0.176374	0.908385
																					Mcm3	0.176253	0.826448
																					Trim33	0.17612	1.38404
																					Ltf	0.176054	0.255453
																					1700018M17Rik	0.175893	0.82409
																					Cep89	0.175777	1.10692
																					Gm12265	0.17568	0.362263
																					Ttc21b	0.175497	0.550582
																					Chac2	0.175305	0.64683
																					Shprh	0.175212	1.64138
																					St3gal2	0.175116	1.17838
																					Rangap1	0.175088	1.26608
																					Tmed8	0.175084	1.53081
																					Tlr2	0.174952	0.714705
																					Stard6	0.174861	0.423516
																					Dnmt1	0.174785	0.864157
																					Lamc1	0.174726	0.586059
																					Nav2	0.174712	0.689591
																					Zfp595	0.174689	0.970556
																					Ubn1	0.174681	1.66871
																					Rmnd5a	0.174557	1.24899
																					Gm44876	0.174529	0.612869
																					Nsd1	0.174449	1.37357
																					Reep6	0.174446	0.0588715
																					Gm12715	0.174349	0.91675
																					Alyref	0.174312	1.22501
																					Gstcd	0.174225	1.46377
																					Msh6	0.174149	0.837287
																					Fnbp1	0.173934	2.64706
																					2700081O15Rik	0.173906	0.957462
																					Arid1a	0.173738	1.13153
																					Cd247	0.173728	0.748162
																					Pik3r1	0.173575	1.39186
																					Stx11	0.173489	0.725338
																					Trove2	0.172959	1.28533
																					Prkar2b	0.172765	0.694993
																					Scarb1	0.172759	1.74409
																					Pdp2	0.172734	1.31586
																					Atr	0.172699	1.0176
																					Zfp775	0.172642	0.930808
																					St6gal1	0.172518	0.399571
																					Mbd4	0.172384	0.579443
																					Dip2c	0.172195	0.702897
																					Armt1	0.171928	1.03539
																					Icosl	0.171902	0.506206
																					Tbc1d5	0.171851	1.59636
																					Usp53	0.171804	0.521406
																					Abi2	0.171802	0.988008
																					Trak2	0.171733	1.81943
																					Gm38804	0.17167	0.969495
																					Txnrd3	0.171426	0.911686
																					Smc1a	0.171341	1.33848
																					Nfatc2ip	0.171315	0.801218
																					Gm31166	0.171071	0.357603
																					Sema6b	0.170996	1.17196
																					Slc1a5	0.170977	0.466937
																					Osbpl8	0.170958	1.96375
																					Fam69a	0.170933	1.33886
																					Tubb4b	0.170692	1.08445
																					Traf3ip1	0.170668	0.881097
																					Far1	0.170611	1.65856
																					Kmt2a	0.170596	0.653859
																					Rfng	0.170451	0.931704
																					Tmem131l	0.170441	1.18341
																					Pbxip1	0.17043	0.772098
																					Pds5a	0.170232	1.96269
																					Dis3	0.170213	0.826268
																					Abcb10	0.170135	1.0733
																					Usp49	0.170123	0.567273
																					AU022252	0.169969	0.709925
																					Zfand1	0.169801	0.857423
																					Pdpk1	0.169765	1.55914
																					Cspp1	0.169674	0.9369
																					Cmc2	0.16958	0.986103
																					Gm10642	0.16938	1.32941
																					Gm10676	0.169276	0.619614
																					Htt	0.169155	1.07582
																					Smc3	0.168951	1.14351
																					Tbcel	0.168839	1.24745
																					Gm43646	0.168812	0.677363
																					Ylpm1	0.1688	1.20611
																					Fam206a	0.168658	0.926979
																					Tom1l2	0.168578	0.848323
																					Zfp961	0.168568	0.720734
																					Stn1	0.168565	1.16959
																					Appbp2os	0.168489	0.483321
																					Slc25a30	0.168369	0.912258
																					Slc38a4	0.168264	0.056973
																					Tubgcp5	0.168214	1.9842
																					Il16	0.168059	0.654272
																					Tmem8b	0.167972	0.423124
																					Tnni3	0.16782	0.63826
																					Pola2	0.167783	1.25063
																					Ranbp6	0.167666	0.963423
																					Kmt2c	0.167665	0.634038
																					Fam210a	0.167533	1.06857
																					Ccser2	0.167444	1.01
																					Dhdds	0.167352	2.02933
																					Sptbn1	0.167316	1.16016
																					Ankrd11	0.167287	1.43305
																					Lyst	0.167284	0.681443
																					Depdc5	0.167081	0.962963
																					Stxbp1	0.166886	1.05599
																					Cdc27	0.166702	1.66546
																					Pabpc1	0.166441	1.59988
																					Ddx11	0.166435	1.10437
																					mt-Tw	0.166425	0.308331
																					Chaf1b	0.166009	0.894785
																					Pold1	0.165664	1.08574
																					Nedd1	0.165664	1.44968
																					Ago1	0.165655	1.52511
																					Dync2h1	0.165653	0.601078
																					Casp2	0.165469	0.862638
																					Nup160	0.165464	1.23123
																					Arhgap31	0.165419	1.02158
																					Ldlrad4	0.165246	0.414783
																					Ivns1abp	0.165156	1.21072
																					Gpatch2	0.165152	1.43735
																					Gm26745	0.165144	0.334311
																					Ube4bos1	0.165124	0.947818
																					Tmem51	0.165029	0.794723
																					Ppp1r10	0.16476	1.85589
																					Gan	0.164592	1.02978
																					Camkk2	0.164472	1.4405
																					Gm44759	0.164412	1.22917
																					Yeats4	0.164407	2.11929
																					Nudt4	0.164387	0.592723
																					Haus5	0.164322	0.723193
																					Wdr7	0.163933	1.40576
																					Atp7a	0.16387	0.783119
																					Rapgef5	0.163827	0.752521
																					Cul7	0.163786	0.800408
																					Gm11585	0.163759	0.762324
																					Akap2	0.16366	0.365175
																					Prkdc	0.163631	0.766694
																					Prkd3	0.163201	0.85918
																					Sun2	0.163192	2.28052
																					Nsmce4a	0.163189	1.43172
																					Gas7	0.163033	0.739008
																					Ccp110	0.162799	0.751464
																					Cercam	0.162736	0.777439
																					Pkd1	0.162725	1.33877
																					Pbrm1	0.162716	1.2609
																					Pls3	0.162712	1.16293
																					Lrch1	0.162681	1.10143
																					Mypop	0.162651	0.681419
																					Gm26762	0.16265	2.30271
																					Tfdp1	0.162507	0.979794
																					Cdk5rap2	0.162477	1.117
																					Mcm2	0.162311	0.539967
																					4933416M07Rik	0.162177	0.380347
																					C2cd5	0.16207	1.122
																					Ago2	0.161962	0.729428
																					Cyb5d1	0.161902	0.927865
																					Gm26737	0.161901	1.20307
																					Zwilch	0.161782	0.514521
																					Myo19	0.161764	0.623136
																					Brd3	0.161708	1.35224
																					Pakap	0.161685	0.364592
																					Ppp1r15a	0.161579	0.960069
																					Ssh2	0.161571	0.77866
																					Mtbp	0.161545	0.645525
																					Adgre5	0.161511	1.10875
																					Txnrd1	0.161303	0.964575
																					Men1	0.161282	1.22242
																					Uaca	0.161268	0.603821
																					Rps23-ps1	0.161122	0.647664
																					Fam83h	0.161036	0.947417
																					Gm10306	0.161001	0.341967
																					Zfp623	0.160939	1.09967
																					Slc38a2	0.160922	0.797759
																					Usp1	0.160892	1.1006
																					8030462N17Rik	0.160868	0.860569
																					Kmt2e	0.160799	0.850173
																					Gm13556	0.160692	0.553847
																					Gm28529	0.160649	0.567451
																					Abhd14a	0.160508	0.62951
																					Stk40	0.160489	1.72833
																					Arrb1	0.159942	0.96442
																					Dhx57	0.159819	1.14591
																					Cbx3	0.159773	1.08651
																					9930111J21Rik2	0.159563	0.0643921
																					Setd1a	0.15945	1.16782
																					Baz1a	0.159335	1.12121
																					Macf1	0.159307	0.692328
																					Mcm4	0.159278	0.633082
																					Ralgapa2	0.159263	0.903001
																					Ercc6l2	0.159254	1.00409
																					Bbx	0.159214	0.810322
																					Zfp719	0.159204	0.559673
																					Gpatch11	0.159154	1.3945
																					Zfp629	0.159141	0.79784
																					Gm4673	0.159119	0.415532
																					Tob2	0.159021	1.15389
																					Zbtb40	0.158948	1.33268
																					Sf3a1	0.15892	1.72184
																					Gda	0.158904	0.866574
																					Elmo1	0.158843	1.72113
																					Cdk19os	0.158803	0.880635
																					St14	0.158693	0.65946
																					Gstk1	0.158671	0.2202
																					Ttll5	0.158651	0.567093
																					Irgq	0.158645	0.891898
																					Sccpdh	0.158624	0.720522
																					Amy1	0.158539	0.115452
																					Ezr	0.158538	1.28754
																					Gins1	0.158471	0.569346
																					Slc9a6	0.15843	1.42759
																					Elmsan1	0.158421	0.599068
																					Bod1l	0.158419	0.836299
																					Gigyf2	0.158408	1.21439
																					Slk	0.158407	1.22327
																					Atm	0.158325	0.688909
																					Gatad2b	0.158192	0.875171
																					Ints1	0.158103	1.21618
																					B4galnt1	0.158051	1.10688
																					Sclt1	0.157935	0.901433
																					Herc2	0.15781	0.917986
																					Tada2b	0.157801	1.09875
																					Erbb3	0.157712	0.225425
																					Ndrg2	0.157328	0.050514
																					Fubp3	0.157289	1.35768
																					Gm15350	0.157232	0.476978
																					Gm15477	0.157181	0.486585
																					C4b	0.157167	0.0730054
																					Gstm5	0.15713	0.3956
																					Mfsd6	0.157051	1.14435
																					Rfwd3	0.1569	1.57341
																					Suz12	0.156831	1.84053
																					Ybey	0.156737	0.786577
																					Khsrp	0.156736	1.07089
																					Ppp2r5d	0.15652	1.44014
																					Gm28047	0.156385	0.913313
																					Gm11077	0.156354	0.468733
																					Dexi	0.156213	0.966931
																					Gm20633	0.156185	0.555612
																					Mylip	0.15617	0.697151
																					Plec	0.156134	0.625556
																					Hdgf	0.156027	1.97727
																					Dusp11	0.155892	1.68052
																					Snn	0.155781	0.643939
																					Il1rap	0.155762	0.472094
																					Gm26538	0.155761	0.523417
																					Crocc	0.155546	0.66669
																					Rab39	0.155501	0.578892
																					Dhx37	0.155411	1.21175
																					1700006E09Rik	0.155402	0.801309
																					Vtn	0.155328	0.0489917
																					Entpd5	0.155308	0.35713
																					Gm4617	0.15528	0.426844
																					2810402E24Rik	0.155238	0.663599
																					Dip2b	0.155205	0.588114
																					Gm10052	0.155184	0.516306
																					Mapk1ip1	0.155154	0.495417
																					Glp2r	0.155142	0.687887
																					Coq8a	0.15512	0.159042
																					Paip2b	0.155083	0.797303
																					Gm47279	0.155034	0.441441
																					Pyurf	0.154811	0.657723
																					Ints3	0.154738	1.30913
																					Med13	0.154444	0.805654
																					Bptf	0.154379	0.769923
																					Hivep1	0.15419	0.964291
																					Cacna1b	0.154169	0.287967
																					Cyb5b	0.154043	1.98912
																					Mbp	0.15395	1.2854
																					Trim37	0.153906	1.65345
																					Cyb5d2	0.153706	0.681577
																					Rnf145	0.153682	1.67396
																					Dhx9	0.153635	1.06506
																					9130019P16Rik	0.153603	0.473677
																					Gm28085	0.15342	0.485728
																					Cdk2	0.153387	0.698303
																					Ccdc50	0.153239	1.13286
																					Banp	0.153102	0.920835
																					Lysmd1	0.153053	0.655983
																					Wdfy3	0.153033	0.678376
																					Hectd4	0.152984	0.637374
																					Asb1	0.152943	0.803767
																					Qrsl1	0.152903	0.844442
																					Klhl8	0.152789	0.600957
																					Gm45606	0.152642	0.714235
																					Frmd8os	0.152632	0.584575
																					Gfpt1	0.152628	0.905038
																					Gm10282	0.152567	1.00839
																					Foxp4	0.152509	0.76656
																					Gabpa	0.152504	2.44312
																					Gm27517	0.152497	0.985214
																					Patz1	0.152455	1.26834
																					Mir678	0.152453	0.692328
																					Nbdy	0.152392	1.08292
																					Zfp503	0.152354	0.954129
																					Rbm33	0.152351	0.839506
																					Zfp609	0.15221	0.570023
																					Zfyve26	0.152161	0.582517
																					Hic2	0.152038	0.646637
																					Rbl1	0.151922	1.0284
																					Dlx1as	0.151917	0.514439
																					Gm16573	0.151898	0.483768
																					1700030C12Rik	0.15189	0.417303
																					Mttp	0.151829	0.144583
																					Ddx55	0.151748	0.742762
																					Stk36	0.151747	0.461056
																					Tbc1d19	0.15161	1.09898
																					Pik3cg	0.1516	1.40675
																					Svil	0.151463	0.599405
																					Map3k4	0.151453	0.902215
																					Eif4b	0.15137	1.99947
																					Rpsa	0.151363	1.1706
																					Setd2	0.151355	1.06444
																					Nde1	0.151346	0.964051
																					Mks1	0.151245	0.564898
																					Sycp3	0.150934	0.476694
																					Gm5148	0.150751	0.602008
																					Ppfia3	0.150628	0.440171
																					Mtmr11	0.150623	0.998368
																					Zfp1	0.150603	0.492923
																					Tfpi	0.1506	1.09614
																					Lrrk2	0.150584	0.711415
																					Utrn	0.150557	0.502655
																					Gm28501	0.150524	1.22751
																					Ddx3x	0.150507	1.54859
																					Gm14858	0.15049	0.572056
																					Hook3	0.150489	1.09772
																					Wdr76	0.150443	0.49436
																					Trrap	0.150369	0.749198
																					Cacna1a	0.150334	0.751942
																					Srbd1	0.150217	0.807474
																					Rpa1	0.150152	1.47206
																					Tcp11l1	0.150103	1.0887
																					Scmh1	0.150074	0.982221
																					Ift46	0.149975	1.03693
																					Fchsd2	0.149967	0.676617
																					Ubn2	0.14976	0.572246
																					Katnb1	0.149735	1.28183
																					Gm15991	0.149545	0.375331
																					Gm44471	0.149371	0.953129
																					Arid2	0.149366	0.707183
																					Gas2l3	0.149299	1.19422
																					Fam13b	0.149294	0.990549
																					Psd	0.149256	0.701096
																					Wdcp	0.149079	0.560494
																					Atg16l2	0.148794	0.735281
																					Smim13	0.148789	0.665292
																					Tmtc4	0.148754	0.48771
																					Zfp407	0.148736	1.10147
																					Slc37a1	0.148658	0.511915
																					Rcor1	0.148579	1.45056
																					Peak1os	0.148531	0.37051
																					Gapdh	0.14851	1.34343
																					1700006J14Rik	0.148499	0.305742
																					Lrba	0.148467	1.04216
																					Kdm4b	0.148466	0.627012
																					Ikzf2	0.148365	0.235981
																					Tmem51os1	0.148245	0.408676
																					Zfp867	0.148167	0.517557
																					Rpl14-ps1	0.148157	0.3587
																					Cntrl	0.148136	0.753254
																					Rpgrip1l	0.148048	0.795466
																					Ocrl	0.147946	1.06558
																					Ero1lb	0.147941	1.2518
																					BC022687	0.147937	0.506153
																					Heca	0.147848	0.751583
																					Atf7	0.147845	0.855998
																					Impdh2	0.147811	1.19127
																					Bmp1	0.147768	0.178048
																					Fbxl18	0.147722	0.759317
																					B430219N15Rik	0.147592	0.763786
																					Etv3	0.147235	1.51169
																					Hmces	0.147178	1.00946
																					Sec23a	0.14715	1.33161
																					Wdr26	0.14711	1.08838
																					Rnase6	0.147086	0.340928
																					Snhg8	0.147055	0.578561
																					Rora	0.14679	0.453571
																					Gpr84	0.146745	0.387473
																					Tnfaip2	0.146637	0.494588
																					Mettl13	0.146594	0.902131
																					Gm15446	0.14658	0.574653
																					Btg1	0.146546	0.748099
																					Als2	0.146528	0.864074
																					11-Sep	0.146152	0.654657
																					Slc25a46	0.146108	2.42891
																					Cx3cr1	0.146096	1.81213
																					Cdc73	0.145995	1.61513
																					Cand2	0.145925	0.886615
																					Gm25951	0.145904	0.828844
																					Tm7sf2	0.14585	1.18815
																					Znrf3	0.14565	0.396371
																					Mir142	0.145498	0.322526
																					Lrrcc1	0.145427	1.19133
																					Nudt14	0.145386	0.651875
																					Gon4l	0.145374	1.0875
																					Pmaip1	0.145327	0.715711
																					Clock	0.145172	1.13504
																					Cyr61	0.145164	0.212308
																					Pdzk1ip1	0.145079	0.481821
																					Nnt	0.144966	1.18819
																					Siah1b	0.144881	0.50743
																					Chn2	0.144842	0.33107
																					Msmp	0.1447	0.873759
																					Nek8	0.144396	0.550894
																					Erc1	0.144274	0.754458
																					Bdp1	0.144229	0.766931
																					Creb3l4	0.144108	0.345829
																					Sik2	0.144074	0.708312
																					Kif3a	0.144073	0.190839
																					Gm28285	0.143974	1.27257
																					Mnt	0.143922	0.864314
																					Slc36a1	0.143768	0.249457
																					Smpdl3b	0.143675	0.471528
																					Phlpp2	0.143642	0.856942
																					S100a8	0.14358	0.343189
																					Rprd2	0.143561	0.946563
																					Reps1	0.143551	1.33316
																					Zmiz1os1	0.143539	0.39644
																					Sema4a	0.143367	0.615526
																					Arl5c	0.143315	0.495846
																					Dlg4	0.143179	0.685187
																					Xpo4	0.143129	1.09118
																					Lzts2	0.143102	0.794477
																					Gm15873	0.143088	0.338223
																					Btbd6	0.142952	0.72654
																					Jag1	0.142871	0.264451
																					Col4a3bp	0.142661	0.957999
																					Xylt1	0.142631	0.630018
																					Gm37206	0.142384	0.666875
																					Megf8	0.142305	0.774609
																					Ipo11	0.142085	1.17833
																					Tet3	0.141962	0.806241
																					Zkscan17	0.141912	1.33711
																					Tbc1d4	0.141896	0.415262
																					Usp28	0.14165	0.77935
																					Suv39h2	0.141573	0.501815
																					Btd	0.141355	0.844457
																					6530402F18Rik	0.141243	0.327448
																					9430091E24Rik	0.14104	0.71918
																					Pck2	0.140967	0.920029
																					Oat	0.140939	0.380368
																					Cep170b	0.14092	0.447131
																					Slc3a1	0.140859	0.251984
																					BC002059	0.140789	0.596013
																					Thtpa	0.140756	1.01488
																					Gm21844	0.140724	1.13498
																					Urb1	0.140694	0.393034
																					Mms22l	0.140612	0.580301
																					Lin9	0.140557	0.977675
																					Slx4ip	0.140375	0.939913
																					Ociad2	0.140371	0.364828
																					Kifap3	0.140366	0.824397
																					Smyd3	0.140304	0.640258
																					Taf1b	0.140216	1.26477
																					Ero1l	0.140211	1.33249
																					Smg1	0.140067	0.630921
																					Dap	0.140036	1.81909
																					Hnrnpul1	0.139998	1.21407
																					Crtc3	0.139986	0.787987
																					Acsl4	0.139643	1.33899
																					Malat1	0.139636	0.49633
																					St8sia4	0.139609	0.389972
																					Nup205	0.139593	0.80725
																					Rpl31-ps8	0.139555	0.531459
																					Ankrd61	0.139533	0.827671
																					Ccdc39	0.139505	0.349932
																					Zfp11	0.1395	0.345261
																					Nek1	0.139467	0.585536
																					Erg28	0.139411	0.751214
																					Zfat	0.139374	0.572969
																					Rsph3a	0.139372	0.675202
																					Rpl36a	0.139286	1.13279
																					Rpl38-ps2	0.139246	0.401515
																					A230083G16Rik	0.139082	0.316147
																					Tacc1	0.139012	0.987263
																					C2	0.139007	0.48
																					Nfat5	0.138986	0.602395
																					Mknk2	0.138845	0.92504
																					Uvssa	0.138638	0.381596
																					Synrg	0.138519	0.8982
																					Mir1893	0.138516	0.330133
																					Msh2	0.138496	1.08562
																					Rabep1	0.138443	1.54255
																					Syce2	0.138346	0.257839
																					Ncoa3	0.138234	0.873633
																					Usp45	0.138164	0.826015
																					0610039K10Rik	0.138112	0.892927
																					Cnot1	0.137932	1.13306
																					Aqp9	0.137887	0.068738
																					Tmem86b	0.137824	0.444907
																					Tns1	0.137792	0.498103
																					Nsd2	0.137758	1.01694
																					Gm45449	0.137741	0.705221
																					Pccb	0.137665	0.299517
																					Ppip5k1	0.137589	0.617614
																					Rpl37rt	0.13757	0.58665
																					Ppm1e	0.137551	0.276253
																					Slx4	0.137536	0.890213
																					Creb1	0.137519	1.34634
																					Gm44965	0.137383	1.05297
																					Lpgat1	0.137297	1.10279
																					Fam92a	0.137294	0.538348
																					Abcg2	0.137261	0.378425
																					Gm43859	0.137253	0.403799
																					Dusp2	0.137122	0.547812
																					Ybx3	0.137091	0.675594
																					AI606181	0.137087	0.369562
																					Tnni2	0.137087	0.641729
																					Dcp1a	0.137065	0.888817
																					Zfp40	0.137036	0.434025
																					Gm13031	0.136921	0.559626
																					Tob1	0.136856	0.406642
																					Gm21284	0.136636	0.542222
																					Stk38	0.136617	1.74483
																					Gm45021	0.136561	1.01521
																					Gm20717	0.136509	0.535831
																					Lonrf3	0.136359	0.833169
																					Rbm14	0.136297	1.26582
																					Zmiz1	0.136274	0.718179
																					Chd7	0.136248	0.467808
																					Brap	0.136197	1.01132
																					Nol4l	0.136103	0.403045
																					Klhdc10	0.136102	1.06396
																					Kctd9	0.136066	0.6074
																					Pcm1	0.135993	0.990891
																					Gm14005	0.135941	0.754177
																					Them4	0.135777	0.316523
																					Prkci	0.135769	1.04018
																					Rpa2	0.135751	0.592231
																					Ncoa1	0.135659	0.771863
																					A630072M18Rik	0.135613	0.77068
																					Gm44624	0.135559	0.303122
																					Dpy19l4	0.135553	0.844437
																					Gm26782	0.135538	0.996049
																					Gm20540	0.135483	0.679007
																					Arhgef10l	0.135426	0.507146
																					Tmem50b	0.135377	1.23607
																					Ttf2	0.135278	0.803087
																					Gmcl1	0.135174	1.44898
																					Thoc3	0.135173	1.02954
																					Khdrbs1	0.13498	1.77345
																					Zfyve1	0.134915	1.11529
																					Jarid2	0.134861	1.73463
																					Zfp526	0.134851	0.66426
																					Ctc1	0.134806	0.891328
																					Rbmx	0.134797	0.683188
																					Galnt10	0.134727	0.843984
																					Gm24157	0.134679	0.503159
																					Mtmr1	0.134546	1.18618
																					Gclm	0.134468	0.486422
																					Slc35e3	0.134315	1.16073
																					Atrx	0.134068	0.677576
																					Gm13436	0.134057	0.465822
																					Ubr1	0.134055	0.925862
																					Pan2	0.133975	0.74623
																					Gm26546	0.133957	0.367798
																					Nfatc3	0.133954	0.987193
																					Gm15510	0.133861	0.39421
																					Igfbp4	0.133848	0.27089
																					2610306M01Rik	0.133841	0.381832
																					Birc3	0.133827	0.871567
																					Gm12542	0.133824	0.528449
																					Dimt1	0.133745	0.533546
																					Hus1	0.133717	0.678594
																					Ccne2	0.133683	0.3148
																					Pak1	0.133678	2.11934
																					Pdxk	0.133621	0.879085
																					Evi5	0.13359	0.928005
																					Amer1	0.13356	0.605544
																					Zfp473	0.133517	0.527122
																					Helz	0.133476	0.508157
																					Ube2h	0.133456	0.863871
																					Grk6	0.133447	1.11179
																					Dnhd1	0.133439	0.291812
																					Palb2	0.133403	0.547512
																					Gm43701	0.133383	0.280553
																					Foxj2	0.13335	0.737308
																					Gm4204	0.133331	0.841244
																					Tesk2	0.133285	0.958259
																					Xpnpep3	0.133199	0.802115
																					Atp11c	0.133073	0.793735
																					Exoc6b	0.133023	1.41886
																					Haus4	0.133006	0.581911
																					Nbeal1	0.1329	0.588971
																					Echdc1	0.132816	1.38989
																					Foxk1	0.132666	0.859268
																					Soga1	0.132613	0.498318
																					Zc4h2	0.132584	0.44577
																					Zbtb25	0.13256	0.767858
																					Mcrip2	0.132333	0.167982
																					5830417I10Rik	0.132267	0.460126
																					Orc6	0.132224	0.395266
																					Tmem138	0.132161	0.678483
																					Diaph2	0.132145	0.727707
																					Gm44877	0.132004	0.254389
																					Skp2	0.131972	0.56498
																					Mprip	0.13196	1.37741
																					Cep350	0.13193	0.590855
																					Lrwd1	0.131896	1.0314
																					Coro2a	0.131883	1.12489
																					Gm26826	0.131814	0.61485
																					Gm9754	0.131756	1.58494
																					Pot1b	0.131738	0.423557
																					Ccng2	0.131735	0.618297
																					Tmco4	0.13162	0.945638
																					Eif3f	0.13144	1.08232
																					Med12	0.131241	0.884183
																					Gm26778	0.131222	0.62758
																					Bckdhb	0.131204	0.596458
																					Hinfp	0.131177	0.761352
																					Gm12977	0.131173	0.69215
																					Gm20186	0.131111	0.48893
																					Sephs1	0.131095	1.20633
																					Phldb1	0.13109	0.35162
																					Dnajb14	0.130989	0.904952
																					Ammecr1	0.13089	0.753569
																					D130020L05Rik	0.130844	0.847946
																					Gm45902	0.13079	0.776333
																					Fam102b	0.130652	0.682484
																					Dbp	0.13065	0.236838
																					Tns3	0.130534	1.27068
																					Phf21a	0.130518	0.770622
																					Lig1	0.130355	0.466979
																					Klf13	0.130118	1.17531
																					Tnrc6b	0.130069	0.522086
																					Cchcr1	0.129959	0.511832
																					Rpl28	0.129927	1.195
																					Kmt5c	0.129898	0.494642
																					Cryz	0.129771	0.328881
																					Rnf216	0.129652	1.18824
																					Rfx1	0.129631	0.575683
																					9230112E08Rik	0.129588	0.440314
																					Nup98	0.129505	1.33098
																					Sufu	0.129438	0.802472
																					Gls	0.129412	0.974896
																					Eogt	0.129359	1.08433
																					Zfp518b	0.129356	0.443873
																					Paqr4	0.129231	0.492202
																					Foxo1	0.129217	0.723787
																					Gm14471	0.129193	0.548515
																					Cnot6	0.129151	1.25163
																					Zfp58	0.129077	0.475601
																					Fah	0.129074	0.0546352
																					Gm28989	0.129063	0.608717
																					Gpsm1	0.128985	0.430228
																					Polr2a	0.128928	0.62984
																					Sod2	0.12889	0.581922
																					Osbp	0.128874	1.55517
																					Elovl5	0.128849	0.503523
																					Ago3	0.128792	0.679742
																					Luc7l2	0.12878	0.867833
																					Txlna	0.128657	2.01741
																					Furin	0.128639	0.639459
																					Mfsd13a	0.128589	0.619484
																					Dgat2	0.128588	0.0604103
																					Ccdc34	0.128583	0.622955
																					Pdlim7	0.128428	0.343614
																					Mbnl1	0.128331	0.853042
																					Abcg1	0.128321	0.56216
																					Apob	0.128319	0.0407744
																					Rusc1	0.128276	0.699263
																					Herc1	0.128236	0.596774
																					Hspa8	0.128222	1.03642
																					Pcgf3	0.128146	1.2273
																					Fam122b	0.128131	0.441794
																					Acd	0.128115	1.23609
																					Ing1	0.128062	1.08464
																					Phf20l1	0.128059	0.909834
																					Arid5a	0.128033	0.292861
																					Ddb1	0.128016	1.39354
																					Agrp	0.127901	0.678443
																					Frmd8	0.127793	1.77002
																					Pik3ip1	0.127723	0.253178
																					Arid3b	0.127661	0.941547
																					Zbed3	0.127571	0.683164
																					Sh2d3c	0.127468	0.550392
																					Prr14l	0.127443	0.814968
																					Mphosph6	0.127419	0.928525
																					Faap100	0.12736	0.491695
																					6430562O15Rik	0.127309	0.938583
																					Pafah2	0.127274	0.522592
																					9130019O22Rik	0.127164	0.409339
																					Pde4dip	0.127093	0.53908
																					Ppm1m	0.126983	0.731725
																					Rplp0	0.126903	0.945659
																					Prkd2	0.126767	0.43703
																					Gm29477	0.126728	0.245761
																					Usp20	0.12672	0.604888
																					Abhd18	0.126708	0.294788
																					Top2b	0.126553	0.932624
																					6330562C20Rik	0.126438	0.569951
																					Tmem176b	0.126358	0.34595
																					10-Sep	0.12631	0.842375
																					Fam166a	0.126286	0.488446
																					Tmem57	0.12628	0.845002
																					Ier3	0.126264	0.601073
																					Ercc4	0.126227	1.41155
																					Flywch1	0.126202	0.618505
																					Gm42791	0.126187	0.521031
																					Marf1	0.12609	0.550907
																					Abca3	0.126013	0.905926
																					Gle1	0.126004	0.872855
																					Mapk11	0.125967	0.319202
																					Map4k4	0.125771	1.23797
																					Cfi	0.125761	0.0415275
																					Golgb1	0.125708	0.588605
																					G3bp1	0.125706	0.882449
																					Il6ra	0.125647	0.614426
																					Cep120	0.125598	1.14334
																					Lnpep	0.125591	0.516707
																					Shmt1	0.125521	0.270592
																					Prune2	0.125509	0.372329
																					Eml4	0.125497	0.656221
																					Gm45133	0.125481	0.452599
																					Khnyn	0.12543	0.642395
																					Tubb2b	0.125423	0.381301
																					Dennd4c	0.125387	0.777814
																					Ncoa6	0.125364	0.626311
																					Ints7	0.125339	0.880328
																					Ier2	0.125191	0.299136
																					Gm16793	0.125175	0.401918
																					Mxd4	0.12513	0.482765
																					Crim1	0.125068	0.940082
																					Gm26740	0.125048	0.65143
																					Nckap1	0.125022	0.284601
																					Tubgcp6	0.124989	1.12673
																					Zbtb12	0.124831	0.477154
																					Rell1	0.12476	0.675695
																					Map3k7	0.124736	1.35497
																					Map3k2	0.124594	0.865368
																					Acly	0.124586	1.35655
																					Zfp646	0.124512	1.18515
																					Numa1	0.124423	0.829849
																					Nup43	0.124258	0.657811
																					Rgp1	0.124207	1.04694
																					Tpm2	0.124109	0.31336
																					Dhcr7	0.124107	0.535798
																					Miga2	0.124067	0.402616
																					Ddi2	0.124017	0.87523
																					Prpf8	0.124006	0.875308
																					Kiz	0.123957	0.595814
																					Dnajb5	0.123948	1.20862
																					Cse1l	0.12385	0.984152
																					Zfp709	0.123738	0.776042
																					Ppm1k	0.123728	0.387214
																					Klf16	0.12367	0.780947
																					Nipbl	0.123599	0.695483
																					Mindy2	0.123598	1.14673
																					Cdk12	0.123505	0.977009
																					Mir3076	0.123455	0.81625
																					Kif3c	0.123434	0.867034
																					Gtf3c2	0.123418	1.23459
																					Zc2hc1a	0.123314	0.585338
																					Lztr1	0.1232	1.98174
																					Arid3a	0.123152	0.518553
																					Akt3	0.123128	1.08303
																					Pag1	0.122926	0.405146
																					Eif3l	0.12291	1.39799
																					Wwc2	0.122864	0.963202
																					Gm15459	0.122857	0.640401
																					Zfp516	0.12284	0.658447
																					Gm17231	0.122747	0.872279
																					Nop53	0.122743	0.837493
																					Pitrm1	0.122731	1.79215
																					Wdtc1	0.12254	0.810926
																					Gm43653	0.122418	0.42132
																					Clasp2	0.122223	0.63332
																					Mir7654	0.122221	0.377431
																					4930403D09Rik	0.122179	0.667973
																					Pex1	0.122169	0.71701
																					Stat5b	0.12215	1.08982
																					Nr4a2	0.12213	0.340169
																					Trps1	0.121903	0.63743
																					Trim62	0.121796	0.368819
																					Rpl4	0.121702	1.18444
																					Usp34	0.121686	0.99314
																					Rere	0.121572	0.489105
																					Ints2	0.121549	0.759433
																					Ltbp2	0.121546	0.147148
																					2700097O09Rik	0.121542	0.310984
																					Borcs8	0.121518	1.02396
																					Stac2	0.121481	0.212481
																					R74862	0.121448	1.21798
																					Rarg	0.121415	0.565714
																					Zfp935	0.121358	0.525634
																					Cep70	0.121331	0.787351
																					Emsy	0.121299	0.63023
																					Deaf1	0.121129	1.17338
																					Zfp236	0.12106	0.734715
																					Zfp182	0.120957	0.518976
																					B930036N10Rik	0.120929	0.291034
																					Zfp518a	0.120926	0.555385
																					Trio	0.12079	0.572675
																					Ddhd2	0.120766	1.18955
																					Kidins220	0.120702	0.679451
																					Ccdc88b	0.120664	0.669962
																					Zfp777	0.12065	0.782607
																					4932438A13Rik	0.120585	0.528316
																					Clec10a	0.120443	0.484202
																					Mllt11	0.120374	1.53146
																					Ccdc93	0.120345	0.90367
																					Tmem173	0.120328	0.551786
																					Purb	0.120275	1.31849
																					Pik3r5	0.12012	1.28611
																					Grhpr	0.12011	0.0700937
																					Gm42727	0.120084	0.651295
																					Repin1	0.120067	0.779292
																					Wrap53	0.120064	0.733473
																					Nin	0.120041	0.574849
																					Ncor1	0.120041	0.91804
																					Dcaf7	0.120025	1.15804
																					Maz	0.120014	1.19115
																					Gm36992	0.119934	0.544984
																					Ets2	0.11993	0.510971
																					Lats2	0.119903	1.13018
																					4933427D14Rik	0.119826	0.408597
																					Adora2b	0.119826	0.442879
																					Appl1	0.11978	0.86635
																					Zfp84	0.119654	0.704841
																					Atxn7	0.119608	0.739102
																					Lncpint	0.119511	0.411003
																					Gm20483	0.119459	0.573463
																					Rreb1	0.119446	0.533141
																					Rps5	0.11928	0.999755
																					Zeb2	0.119081	0.99147
																					Nfrkb	0.119073	0.647129
																					Yeats2	0.119068	0.728244
																					Rbm26	0.118887	0.808678
																					Zfp362	0.118869	0.718001
																					Ofd1	0.118846	0.913374
																					Slc12a6	0.118842	1.02213
																					Gm15819	0.11879	0.327522
																					Abhd1	0.118694	0.716825
																					Wdr59	0.118608	0.556435
																					Fbxw8	0.118508	1.36776
																					Cbwd1	0.118438	0.501352
																					Spen	0.118394	0.402521
																					Epb41	0.118382	1.39693
																					Asap1	0.118362	1.21405
																					Lrrc49	0.118316	0.479933
																					2810025M15Rik	0.11814	0.406242
																					Ncoa4	0.118096	0.389902
																					2410089E03Rik	0.11796	0.371973
																					Lcor	0.117939	1.40676
																					Usp32	0.117908	0.736279
																					Ppm1b	0.117823	1.48768
																					Snx30	0.117797	0.542366
																					Gm17092	0.117762	0.650562
																					Gm42715	0.117761	0.538317
																					Hnrnph3	0.117711	0.631065
																					Gm43599	0.117644	0.449483
																					Dapk1	0.117584	0.741363
																					Btg2	0.117555	0.33214
																					Ifi27	0.117403	0.3943
																					Cltc	0.117325	0.69635
																					Psd3	0.117297	0.380328
																					1600002K03Rik	0.117193	0.367409
																					Abcb4	0.117122	0.149468
																					Cul4b	0.117086	0.685447
																					L3mbtl3	0.117073	0.456063
																					Cad	0.116973	0.511606
																					Msantd1	0.116962	0.544949
																					Wdr47	0.11693	0.674851
																					Hmgn2	0.116813	1.07695
																					Hipk3	0.116727	1.12741
																					Flnb	0.116698	0.459537
																					Ino80c	0.11664	1.26267
																					Stk10	0.116624	0.831942
																					Fkbp4	0.116541	0.624738
																					Nemp1	0.116515	0.509293
																					Tnfrsf8	0.116482	0.526028
																					Camsap2	0.116405	0.546463
																					Dock1	0.116375	0.711207
																					Lta4h	0.116348	0.803978
																					Zbtb45	0.116225	1.08111
																					Srcap	0.116128	0.523184
																					Eef1g	0.116071	1.38942
																					Rock2	0.116042	0.617108
																					Smc6	0.116013	1.07906
																					Irf2bp2	0.115913	0.559563
																					Sdr39u1	0.11578	0.471779
																					H2afy	0.115772	1.07878
																					Cul9	0.115767	0.594573
																					Dcaf10	0.115756	1.28343
																					Gm20636	0.115595	0.357752
																					E4f1	0.1155	0.582236
																					Tbc1d2b	0.115468	0.831431
																					Rhoq	0.11532	0.605437
																					Ttf1	0.115315	0.874973
																					Fosl2	0.115249	0.349909
																					Nup214	0.115083	0.618527
																					Ranbp10	0.115081	0.745366
																					Sbno2	0.115049	0.959014
																					Uhmk1	0.115025	1.13041
																					Zfp445	0.115023	0.450359
																					Mtmr3	0.115014	0.735472
																					Fbxl19	0.114894	0.585906
																					Sec16a	0.114873	0.742187
																					Pi4ka	0.114857	0.862157
																					Taok2	0.114815	0.725522
																					Cbfa2t2	0.114794	0.863491
																					Hp1bp3	0.114663	1.37025
																					Mcm3ap	0.114637	0.863936
																					Slc26a2	0.114626	0.765572
																					Wrn	0.114533	0.687924
																					Mxd3	0.114458	1.21709
																					Hcfc1	0.114453	0.694565
																					Cnot10	0.114447	0.773838
																					Hnrnpa3	0.114443	1.07244
																					Rnf150	0.1144	0.74819
																					Dpp8	0.114372	1.7574
																					Ccdc28a	0.114336	0.401242
																					Slc41a1	0.114291	0.416577
																					Acss2	0.114216	0.410369
																					Cat	0.114153	0.29945
																					Shmt2	0.114127	0.449049
																					Gpld1	0.114119	0.162818
																					Mpzl1	0.114091	0.484941
																					Eef2	0.114021	1.04789
																					Zfp263	0.113797	0.623543
																					mt-Atp6	0.113774	0.218025
																					Usp35	0.113515	0.316122
																					4931431C16Rik	0.113506	0.500709
																					Cbx7	0.113492	0.321725
																					Gcc2	0.113482	0.580037
																					H60b	0.113392	0.755921
																					Rbbp7	0.113234	1.45896
																					Pet117	0.113226	0.702391
																					Jpt2	0.113115	0.629477
																					Inpp5d	0.113066	0.595179
																					Heatr6	0.113049	1.10263
																					Trp53inp1	0.113038	0.362972
																					Gm38394	0.113004	0.698735
																					Cdkn2d	0.112943	0.634694
																					Tagln	0.112935	0.582933
																					Tjp2	0.112903	0.304053
																					Arhgap17	0.112876	0.646425
																					Zc3h11a	0.112855	0.69711
																					Cs	0.112707	1.3676
																					Gm47275	0.112692	0.523588
																					F11r	0.112664	0.127662
																					Ttc7	0.112634	0.46457
																					Eri1	0.112539	1.11629
																					Pdcd4	0.112335	0.24448
																					Aldh6a1	0.112317	0.300132
																					Syne1	0.112317	0.419056
																					Zfp385a	0.112315	0.673578
																					1500004A13Rik	0.112226	0.396296
																					Dclre1b	0.112221	0.574605
																					A730011C13Rik	0.112174	0.684318
																					Pxmp4	0.112163	0.280138
																					2510009E07Rik	0.112124	0.404857
																					Gm26646	0.112037	0.485353
																					Plxnd1	0.11202	0.590788
																					Smyd4	0.11198	0.646963
																					Chsy1	0.111976	0.363033
																					Epg5	0.11196	0.550911
																					Apbb2	0.111868	0.585136
																					Tmem177	0.111852	0.314188
																					Maml2	0.111821	0.494834
																					0610030E20Rik	0.111748	0.280085
																					Mbtd1	0.111714	0.773726
																					0610012D04Rik	0.111699	0.37828
																					Eef1akmt1	0.111644	0.865882
																					Fam129a	0.11156	0.733556
																					Gm26825	0.111387	0.578627
																					Casp8ap2	0.111249	0.601125
																					Gm26517	0.111095	0.478231
																					Zmym4	0.111089	0.902109
																					Spg11	0.111087	0.718555
																					Primpol	0.110989	0.864549
																					Tbcd	0.110957	0.940223
																					Nudt5	0.11095	0.851654
																					Parp4	0.110881	0.515741
																					Phka2	0.110872	0.530283
																					Zfp128	0.11078	0.28048
																					Mre11a	0.110772	0.80447
																					Sh3d19	0.110749	0.270242
																					Gm26725	0.110725	0.284556
																					Gm43071	0.110624	0.210567
																					Prkcd	0.110516	1.0568
																					Zswim4	0.110387	0.762485
																					Pikfyve	0.110264	0.666984
																					Cep152	0.110212	0.472458
																					Asl	0.110183	0.145596
																					Vps8	0.110076	0.613566
																					Ift140	0.109934	0.504098
																					Lancl2	0.109872	0.705886
																					Zfp740	0.109852	0.814596
																					Pcx	0.109846	0.0655917
																					Zfp568	0.109828	0.517258
																					Ttll12	0.109821	0.696877
																					Map4k5	0.109762	0.551118
																					Dmpk	0.109695	0.526697
																					Eif5a2	0.10968	0.507507
																					Rabl2	0.109658	0.405862
																					Klhl26	0.109515	0.614156
																					Aebp2	0.10939	0.618512
																					9430015G10Rik	0.109359	0.295752
																					Metap1d	0.109294	0.469816
																					Ptpn1	0.109274	0.629375
																					Pfkm	0.10924	0.713163
																					Ubap2l	0.109132	1.00628
																					Polg	0.109118	1.3902
																					Slc35b4	0.109083	0.904871
																					Cramp1l	0.109081	0.395786
																					Cdan1	0.10902	0.658766
																					Ncaph2	0.108964	1.29035
																					Med23	0.108948	0.898643
																					Slc19a1	0.108871	0.175539
																					9130011E15Rik	0.108844	1.00381
																					Szt2	0.108807	0.454723
																					Mtmr14	0.108799	1.05081
																					Foxred2	0.10876	0.272752
																					Arl5b	0.10866	0.525194
																					Cdkn1b	0.108556	0.580998
																					Setd1b	0.108539	0.418727
																					Raver1	0.108482	1.38805
																					Fn1	0.108473	0.0851198
																					Zfp217	0.108456	0.455275
																					Cdc14b	0.10844	0.660495
																					Cadm1	0.10842	0.470379
																					Ap5m1	0.108399	0.79904
																					Zhx3	0.108349	0.45494
																					Phrf1	0.108241	0.861988
																					Zfp799	0.108228	0.426078
																					Cdyl	0.108113	0.463244
																					Golm1	0.108089	0.602807
																					Hacl1	0.107994	0.0848265
																					Gm21992	0.107981	1.08604
																					BC030336	0.107978	0.721156
																					Nup188	0.107969	1.1743
																					Gm26586	0.107957	0.651114
																					Kansl1	0.107935	0.8757
																					Adap1	0.107934	0.704034
																					Fdxacb1	0.107902	0.353946
																					Usp47	0.107863	0.706876
																					Ccdc186	0.107853	0.677775
																					Dpysl2	0.1078	0.248986
																					Gorab	0.107748	0.639423
																					Rab23	0.107622	0.408748
																					Spire1	0.107609	0.554284
																					Ncbp1	0.107555	0.981309
																					Nxpe1-ps	0.107537	0.511421
																					Sgsh	0.107499	0.600477
																					Limk2	0.107494	0.52757
																					Gm13856	0.107447	0.862023
																					Atad2b	0.107392	0.464765
																					Dstyk	0.107389	0.614834
																					Gm28033	0.107373	0.484482
																					Dpp9	0.107353	1.26363
																					Sac3d1	0.107285	0.302725
																					Actg1	0.107271	0.677251
																					Cdkl2	0.107257	0.65764
																					Sap130	0.10719	0.676896
																					Ep300	0.107152	0.536738
																					6430548M08Rik	0.107145	0.597253
																					Ncoa2	0.107089	0.568156
																					Pgp	0.107071	0.529222
																					2610507B11Rik	0.107057	0.770985
																					Gm10459	0.107039	0.365542
																					Zfp668	0.107032	0.69455
																					Gm26693	0.107024	0.650497
																					Tnpo3	0.107022	1.21582
																					Khk	0.107015	0.0810261
																					Cnnm3	0.106933	0.62281
																					Dock11	0.10691	0.718283
																					Itih4	0.106905	0.0347032
																					Mthfd1l	0.106844	0.362618
																					Gm20441	0.106812	0.137231
																					Zfp292	0.106783	0.404783
[truncated: 9,746 more rows]
[truncated: 1 more columns]

## Sheet: Figure S1
Figure S1B - Body Mass				Figure S1C - Fat, % body mass				Figure S1D - Enriched GO Biological Processes in ACCΔLysM			Figure S1E - FASN quantification			Figure S1F - log2(FC) of ACCΔLysM/flox										Figure S1G - Glycolytic Gene Expression										Figure S1H - MST of unstimulated BMDMs										Figure S1I - Basal OCR			Figure S1J - Maximum OCR
flox	ACCΔLysM			flox	ACCΔLysM			GO Term	adjusted p-value		flox	ACCΔLysM		Gene	flox				ACCΔLysM					Gene	flox				ACCΔLysM					Time (minutes)	flox - OCR				ACCΔLysM - OCR					flox	ACCΔLysM		flox	ACCΔLysM
17.3	25	males		10.3468	11.56	males		positive regulation of TNF biosynthetic process	0.001426		1.32175	1.86836		Aldoc	0.858068	1.0859	0.936863	1.11917	1.60313	1.455	1.49148	1.53885		Aldoc	0.18	0.97	1.45	1.4	2.48	2.18	1.13	3.18												295.121	336.41		616.933	730.294
19.5	18.7			7.48718	11.2834			phospholipid biosynthetic process	0.0006579		0.882275	1.29408		Gapdh	0.899757	1.0307	0.969459	1.10008	1.11767	1.05233	1.12009	1.13137		Gapdh	0.5	0.02	1.79	1.69	0.81	0.99	2.56	2.04		1.31667	409.527	391.684	395.086	271.77	459.739	438.536	435.217	334.217		290.166	342.369		629.17	753.16
19.1	18.8			12.3037	12.4468			regulation of steroid biosynthetic process	1.805e-07		0.795977	1.89473		Pfkm	0.928921	1.10444	1.02206	0.944573	1.00094	0.995406	1.16982	1.13912		Pfkfb3	1.13	0.56	1.27	1.05	0.45	0.77	1.08	0.92		11.9333	397.343	371.465	384.296	263.959	446.474	422.793	431.779	323.55		265.432	319.162		587.567	759.628
21.6	25.4			8.98148	7.55905			regulation of cholesterol biosynthetic process	1.428e-07					Eno1	0.858329	1.01055	1.00967	1.12146	1.06029	1.04251	1.03937	1.09852												22.55	402.933	371.873	379.982	275.997	450.394	432.912	437.148	331.581		192.555	234.227		473.361	537.605
18.9	22.5			10.8466	8.26667			regulation of cholesterol metabolic process	1.428e-07					Pgk1	0.926412	0.958323	0.972657	1.14261	1.05313	1.03599	1.0655	1.05829												33.4167	205.084	187.243	208.641	142.371	228.643	197.417	205.927	176.055
23.3	17.8			10.0429	9.38202			regulation of alcohol biosynthetic process	7.475e-08					Pfkfb2	0.920001	0.991298	1.12595	0.962755	0.959254	1.04059	1.1105	1.0914												44.0333	187.594	170.927	187.807	133.48	212.886	194.818	194.637	168.627
24.1	21.3			10.9959	11.1268			cholesterol metabolic process	4.735e-10					Pgam1	0.93715	1.0029	1.00828	1.05167	1.09733	1.04658	1.04059	1.00302												54.6333	182.346	163.953	187.432	134.732	205.109	183.137	189.181	156.677
	17.6				13.0682			sterol biosynthetic process	1.249e-11					Hk1	0.992336	0.96065	1.01433	1.03268	0.976645	1.02483	1.03892	1.0837												65.45	637.449	630.129	611.978	450.771	690.361	695.629	743.714	526.193
16.9	18.2	females		14.62	15.16	females		secondary alcohol biosynthetic process	8.421e-12					Pfkfb1	1.09991	1.06944	0.720386	1.11027	1.14987	1.10234	0.923736	0.891479												76.05	725.168	731.156	723.071	573.474	869.741	856.128	883.814	647.332
16.6	16.1			10.96	17.95			cholesterol biosynthetic process	8.421e-12					Aldoa	0.92149	1.00387	0.971344	1.10329	1.05781	1.00013	1.00716	0.985249												86.6667	812.621	790.751	790.72	629.897	978.156	974.859	998.017	725.956
19.1	16.2			14.71	16.48									Pfkp	1.03792	0.903227	1.0172	1.04165	1.00799	1.06633	0.998022	0.972064												97.4833	122.137	90.1795	123.076	80.3446	117.916	88.557	125.603	99.6979
18	18.2			12.72	11.1									Pgam2	0.967557	1.03675	1.15729	0.838405	0.666269	0.883683	1.10161	1.35396												108.117	105.584	91.8249	126.904	84.5118	117.329	89.4879	115.241	94.2165
15.9	17.5			12.89	12.63									Pgam5	1.0446	0.92869	0.948999	1.07771	1.02089	1.01004	0.966364	0.966775												118.7	96.7181	82.521	113.087	69.2038	112.132	89.0909	105.816	92.7525
16.8	16.6			11.61	8.86									Pfkl	0.858869	1.13753	1.0001	1.0035	0.963308	0.991316	0.928039	1.06059
19.8	18.2			11.16	11.32									Eno2	0.713588	0.762428	1.2005	1.32349	0.972373	1.02769	0.903798	1.00026
18.6	17.6			14.03	11.42									Pfkfb4	1.01074	0.953966	1.03326	1.00204	0.93864	0.950498	0.941163	1.05003
19				12										Eno3	0.940738	0.968479	0.818844	1.27194	1.05163	0.891832	0.895103	0.98857
16.8				12.38										Hk3	1.05078	0.8675	1.00096	1.08076	0.883377	0.921296	0.924671	0.994166
														Hk2	1.03319	1.02679	1.03025	0.909769	0.846318	0.890754	0.937964	1.02975
														Ldha	1.04697	0.946712	0.892312	1.114	0.99203	0.951011	0.879519	0.881549
														Pfkfb3	0.996151	0.99382	1.11651	0.893522	0.812196	0.873472	0.893756	1.05205
														Ldhb	0.754656	1.26759	1.02059	0.957164	0.856024	0.826748	0.943525	0.788477
[truncated: 7 more columns]

## Sheet: Figure 2
Figure 2B - LPS Gene Expression																		Figure 2C - IL-6 Secretion			Figure 2C - IL1B Release									Figure 2E - hMDM LPS +- Firsocostat Gene Expression																		Figure 2F - LTA Gene Expression
Gene	flox vehicle				flox LPS				ACCΔLysM vehicle				ACCΔLysM LPS					flox LPS	ACCΔLysM LPS		flox vehicle	flox LPS	flox cholesterol	flox LPS + cholesterol	ACCΔLysM vehicle	ACCΔLysM LPS	ACCΔLysM cholesterol	ACCΔLysM LPS + cholesterol		Gene	vehicle				LPS				firsocostat				firsocostat + LPS					Gene	flox vehicle
Il6	0.76	0.61	0.72	1.92	8885.98	11759	13741	26122.4	0.91	0.68	0.25	0.45	5821.01	5305.02	11841.1	12846		569.758	340.646		12.1184	7.38419	17.2322	18.1912	6.87809	6.54845	7.21395	12.9575		IL6	1.78	0.41	0.81	0.45	1750.09	2527.55	2425.09	1343.59	0.74	0.29	0.47	0.05	530.04	1728.08	1414.23	290.97		Il6	0.6
Il1b	1.46	1.95	0.56	0.03	217.56	142.38	166.78	176.44	2.25	1.94	1.28	1.35	130.75	76.78	131.75	146.08		496.411	331.967		7.90405	11.707	16.2934	33.0047	10.5061	6.38598	6.54845	13.3851		IL1B	1.34	0.71	1.51	0.44	141.71	326.31	290.23	258.46	0.96	0.96	0.21	0.85	157.24	119.35	80.38	96.04		Il1b	0.61
Nos2	0.04	1.07	1.81	1.08	29.12	20.62	24.09	23.2	1.48	1.05	0.94	0.83	16.06	8.5	14.25	17.29		528.416	328.478		8.61824	13.3851	16.7603	44.6754	6.06579	15.6028	6.54845	12.3261																				Nos2	1.18
Il12a	2.67	0.36	0.61	0.36	12898.2	17476.5	15795.4	15285.4	0.49	0.35	0.31	0.28	8744.3	7245.07	9940.97	7795.72		458.823	373.437		7.04525	6.87809	15.8317	14.7	3.87395	19.4179		15.1488																				Il12a	0.92
Il12b	2.56	0.7	0.28	0.46	101.88	99.57	104.45	112.46	0.56	0.57	0.42	1.03	92.42	74.03	63.11	90.93																																Il12b	2.07
[truncated: 17 more columns]

## Sheet: Figure S2
Figure S2A - Gene Expression										Figure S2B - ACC quantification			Figure S2C - LPS Gene Expression																		Figure S2D - LTA Gene Expression
Gene	vehicle				LPS					vehicle	LPS		Gene	flox vehicle				flox LPS				ACCΔLysM vehicle				ACCΔLysM LPS					Gene	flox vehicle				flox LPS				ACCΔLysM vehicle				ACCΔLysM LPS
Acly	1.02102	1.04417	1.0046	0.930207	1.03702	1.1136	1.1961	1.23891		0.849274	1.30675		Cd80	0.09	1.34	1.4	1.17	3.25	2.71	3.05	2.84	1.2	1.09	1.16	1.17	2.64	2.09	1.79	2.03		Cd80	1.03	1.35	0.68	0.94	2.6	1.86	1.73	2.4	0.75	0.75	0.79	0.65	2.07	1.79	2.3	2.11
Acaca	1.13852	0.892329	1.08048	0.888673	1.30931	1.69693	1.42322	1.5228		1.15076	1.15081		Cd86	1.59	0.64	1.06	0.71	4.93	5.16	5.66	5.35	0.57	0.71	0.53	0.59	5.11	5.63	4.89	6.13		Cd86	1.07	1.15	0.89	0.89	1.7	1.46	1.52	1.87	0.89	1.11	1.09	0.9	1.6	1.81	2.22	2.11
Acacb	1.38834	1.01638	1.02881	0.566469	1.61095	1.67087	1.90959	2.28853		0.999967	1.14581
Fasn	0.953238	0.951272	0.969991	1.1255	0.974046	1.19197	0.821053	1.01293

## Sheet: Figure S3
Figure S3A - hMDM 6 Hour Stimulation for Gene Expression																		Figure S3C - hMDM 18 Hour Stimulation for Gene Expression
Gene	vehicle				LPS				LTA				hIL-4						vehicle				LPS				LTA				hIL-4
ACACA	1.05	0.88	1.02	1.05	0.84	0.9	0.94	0.8	0.83	1.14	1	1.13	1.07	1	0.95	1.04		ACACA	1.07	0.97	0.98	0.98	0.97	1.2	0.85	0.82	0.79	0.97	0.87	1.07	1.01	0.73	0.77	0.97
ACACB	1.22	0.89	0.82	1.08	1.17	1.15	1.14	1	0.76	0.77	0.73	0.74	0.75	0.87	0.86	0.96		ACACB	1.11	1.07	0.96	0.87	1.33	1.64	1.45	1.41	0.84	0.98	0.98	0.93	0.62	0.82	0.86	0.91

## Sheet: Figure 3
Figure 3C - Decreased GO Biological Processes in ACCΔLysM LPS			Figure 3D - RNAseq of ACCLysM LPS v flox LPS				Figure 3E - log2(FC) ACCLysM LPS/flox LPS										Figure 3F - log2(FC) ACCLysM LPS/flox LPS										Figure 3G - H2DFCDA Fluorescence fold flox control					Figure 3I - % Bacterial Killing			Figure 3J - % Bacterial Engulfment
GO Term	-log(adjusted p-value)		Gene	log2(FC) ACCΔLysM LPS/flox LPS	-log(p-value)		Gene	flox LPS				ACCΔLysM LPS					Gene	flox LPS				ACCΔLysM LPS					flox vehicle	flox LPS	ACCΔLysM vehicle	ACCΔLysM LPS		flox	ACCΔLysM		flox	ACCΔLysM
regulation of I-kappaB kinase/NF-kappaB signaling	2.59722						Il1a	1.59119	0.680148	1.14494	0.583722	0.719765	0.478245	0.534784	0.883666		Irf1	1.07456	0.786705	1.08648	1.05225	0.771886	0.68141	0.768881	0.991746		61.9595	80.6081	50.4054	92.8378		91.3043	-13.5135		77.895	46.737
positive regulation of I-kappaB kinase/NF-kappaB signaling	2.4756		Aaas	0.171283	1.02913		Il1b	1.57737	0.857715	0.984098	0.580818	1.00373	0.850783	0.774318	0.889525		Irf2	0.968701	0.935311	1.05642	1.03957	0.939899	0.900378	0.972571	1.01768		78.1757	121.689	63.3784	109.595		47.8261	-29.7297		96.421	96.842
positive regulation of cytokine production	1.05134		Aacs	0.569625	4.77469		Il6	1.24495	0.857742	1.00857	0.888743	0.772156	0.563815	0.713586	1.06918		Irf7	1.12031	0.906211	1.00705	0.966424	0.832762	0.779345	0.935169	1.00555		98.1757	152.5	88.7838	126.351		65.2174	35.1351		110.316	78.316
regulation of cytokine-mediated signaling pathway	1.0126		Aadac	-0.17889	0.0563251		Il10	1.04386	0.926805	0.917958	1.11137	0.934272	0.793372	0.815582	0.937313		Irf8	1.15402	0.849125	0.976211	1.02064	0.858844	0.777041	0.760183	0.89372		132.23	146.554	99.0541	107.432		91.3043	100		123.368	104.421
protein ubiquitination involved in ubiquitin dependent protein catabolic process	0.926648		Aadat	0.256805	0.0856274		Il12b	1.15197	1.04944	0.927707	0.870889	0.51297	0.609603	0.720497	0.69614		Ifit1	1.00349	0.897003	1.05851	1.041	0.878524	0.788909	0.86417	0.907159		117.635	137.365	97.973	112.838		82.6087	67.5676		82.105	121.263
			Aaed1	0.329509	1.42873		Il15	1.14483	0.903676	0.982537	0.968961	0.797702	0.719447	0.831787	0.862295		Ifit2	1.06525	0.865116	1.02341	1.04622	0.771803	0.706195	0.762763	0.903123		113.311	163.311	74.7297	107.973		73.913	35.1351		109.895	118.737
			Aagab	0.0702971	0.454598		Il18	1.2522	0.971565	0.92115	0.855084	0.906826	0.855583	0.90642	0.827457		Ifit3	1.15744	0.898686	0.991912	0.951959	0.813845	0.739618	0.835568	0.839193		101.959	153.581	127.162	101.486		84.421	26.8005		104.348	17.3913
			Aak1	-0.0009209	0.00332338		Il27	1.06086	0.858732	0.965536	1.11487	0.738887	0.595277	0.759798	0.887933		Ifit1bl1	1.13825	0.872266	1.0398	0.949686	0.855789	0.755394	0.898836	0.87349		96.5541	124.932	67.7027	101.486		60	31.5806		69.5652	52.1739
			Aamdc	-0.176578	0.499761		Ptgs2	1.22449	0.914952	0.960009	0.90055	0.914771	0.71096	0.6546	0.96214		Ifit3b	1.26735	0.900383	0.943396	0.888871	0.693935	0.624718	0.790501	0.762899							33.4737	27.9477		165.217	43.4783
			Aamp	0.0208315	0.173964		Nos2	0.811529	0.842059	1.14221	1.20421	0.823823	0.685472	0.853898	1.10468																	44.4211	25.2709		86.9565	78.2609
			Aar2	-0.119745	1.26171																											37.6842	33.1103		95.6522	34.7826
			Aars	-0.0419304	0.152884																											51.5789	25.0797		78.2609	95.6522
			Aars2	0.0573665	0.238802
			Aarsd1	0.121065	0.753493
			Aasdh	-0.226043	0.951337
			Aasdhppt	-0.0496135	0.172438
			Aass	-0.322886	0.107729
			Aatf	-0.0317472	0.145944
			Aatk	0.414987	1.29973
			AB124611	-0.0627626	0.344627
			Abat	0.285671	0.0989273
			Abca1	0.419275	3.8446
			Abca17	0.0203891	0.0349572
			Abca2	-0.0703903	0.406467
			Abca3	0.0410971	0.208442
			Abca5	-0.55009	1.20691
			Abca6	0.0923781	0.0326583
			Abca7	-0.0551852	0.197709
			Abca8b	-0.117264	0.217327
			Abca9	-0.171715	0.569084
			Abcb10	-0.143478	0.884408
			Abcb11	0.0700164	0.021748
			Abcb1a	0.0456529	0.1413
			Abcb1b	-0.0705285	0.463279
			Abcb4	-0.140984	0.179451
			Abcb6	0.125771	0.48764
			Abcb7	-0.0129131	0.0873121
			Abcb8	0.193393	2.97219
			Abcb9	-0.0477075	0.125913
			Abcc1	-0.184328	1.46397
			Abcc10	0.24597	1.12732
			Abcc2	0.109303	0.0407005
			Abcc3	-0.0110511	0.047151
			Abcc4	0.148318	0.635428
			Abcc5	-0.105321	0.245193
			Abcc6	0.220047	0.0693606
			Abcd1	0.0728337	0.560286
			Abcd2	-0.0499233	0.0773166
			Abcd3	-0.123314	0.583856
			Abcd4	0.0596301	0.241859
			Abce1	0.0359771	0.170931
			Abcf1	-0.0168999	0.0983684
			Abcf2	0.0661913	0.688266
			Abcf3	0.108352	0.895616
			Abcg1	0.160565	0.713451
			Abcg2	-0.0711781	0.154937
			Abcg3	0.497457	1.80688
			Abcg5	0.0625533	0.0177116
			Abcg8	0.406887	0.141534
			Abhd1	-0.0150205	0.010267
			Abhd10	-0.0745458	0.547818
			Abhd11	0.0665583	0.281305
			Abhd12	-0.139228	1.70459
			Abhd13	-0.0763245	0.790455
			Abhd14a	0.465874	2.10197
			Abhd14b	-0.0395929	0.0521518
			Abhd15	-0.0549921	0.3717
			Abhd16a	-0.206364	1.52604
			Abhd17a	0.0844272	0.608941
			Abhd17b	0.0541211	0.348788
			Abhd17c	0.120336	0.515285
			Abhd18	-0.336296	0.904451
			Abhd2	-0.0184171	0.136737
			Abhd3	-0.152348	0.132585
			Abhd4	0.0503561	0.258404
			Abhd5	0.13655	1.04108
			Abhd6	-0.0227119	0.0212698
			Abhd8	0.0142058	0.0428731
			Abi1	-0.0417984	0.439358
			Abi2	-0.117787	0.563311
			Abi3	0.640777	5.96257
			Abl1	0.0740204	0.376069
			Abl2	-0.220628	1.35778
			Ablim2	-0.149849	0.129349
			Abr	-0.0245275	0.132291
			Abracl	-0.0610018	0.327369
			Abraxas1	0.18187	0.552918
			Abraxas2	-0.0193228	0.123714
			Abt1	0.0633283	0.336806
			Abtb1	0.10924	0.517195
			Abtb2	-0.364096	1.76559
			AC034099.1	-0.104869	0.66085
			AC149222.1	-0.0083627	0.0373373
			AC154141.1	0.0544355	0.338504
			AC167978.1	-0.0130706	0.0245084
			Acaa1a	-0.0089793	0.0684299
			Acaa1b	-0.421478	0.131036
			Acaa2	0.0777375	0.0973107
			Acaca	-0.642042	4.72354
			Acacb	-0.768979	1.36367
			Acad10	0.141113	0.316
			Acad11	0.0699454	0.0936969
			Acad12	0.175394	0.784832
			Acad8	-0.108459	1.04208
			Acad9	0.0437388	0.342406
			Acadl	-0.0360654	0.267081
			Acadm	0.0535919	0.0965133
			Acads	0.0470402	0.12612
			Acadsb	-0.0242048	0.183905
			Acadvl	-0.0525708	0.131457
			Acap1	0.185875	0.270387
			Acap2	0.0376854	0.237833
			Acap3	0.326176	1.59535
			Acat1	0.107443	0.279677
			Acat2	0.778827	5.04624
			Acat3	0.129432	0.574398
			Acbd3	-0.0553758	0.431707
			Acbd4	0.121078	0.430848
			Acbd5	0.071036	0.651347
			Acbd6	0.156586	1.15085
			Accs	-0.0212928	0.0546575
			Acd	0.23246	2.54636
			Acer3	-0.15353	1.13742
			Acin1	-0.0551775	0.370271
			Ackr4	0.01692	0.0196904
			Acly	0.114231	1.12534
			Aco1	0.108591	1.02517
			Aco2	-0.002351	0.0171232
			Acod1	-0.0520546	0.10138
			Acot1	-0.332566	0.133904
			Acot11	0.101793	0.236425
			Acot12	-0.319024	0.1015
			Acot13	-0.125251	0.431062
			Acot2	-0.10993	0.167627
			Acot7	0.0706746	0.319132
			Acot8	-0.0137365	0.084162
			Acot9	-0.0763266	0.874893
			Acox1	0.00621544	0.00700539
			Acox2	-0.378245	0.12381
			Acox3	-0.0688851	0.348258
			Acp1	-0.0203047	0.13086
			Acp2	-0.227273	2.13682
			Acp4	0.0155391	0.0131334
			Acp5	-0.369989	2.16093
			Acp6	0.0666614	0.224944
			Acrbp	0.327563	0.793762
			Acsf2	0.210936	0.373435
			Acsf3	0.100063	0.557102
			Acsl1	-0.151699	1.06482
			Acsl3	0.730725	3.85856
			Acsl4	0.204912	2.21139
			Acsl5	0.0401601	0.359908
			Acsm1	0.448369	0.147313
			Acsm3	0.0256006	0.0384207
			Acsm5	0.732901	0.258694
			Acss1	-0.210423	0.85952
			Acss2	0.104328	0.368734
			Acss2os	0.355608	1.27306
			Acta1	0.0238195	0.0497254
			Acta2	0.27975	0.62332
			Actb	-0.0607901	0.222498
			Actg-ps1	-0.0525843	0.104387
			Actg1	-0.0031617	0.0134207
			Actl6a	0.0854585	0.651525
			Actn1	-0.270889	1.67646
			Actn4	-0.0577346	0.456525
			Actr10	0.0052546	0.0443533
			Actr1a	0.0399833	0.496645
			Actr1b	-0.0628843	0.63385
			Actr2	-0.0645699	0.39931
			Actr3	-0.0279237	0.171032
			Actr5	0.0313587	0.118096
			Actr6	0.00474393	0.0180778
			Actr8	0.0257812	0.198463
			Acvr1	-0.215473	2.17866
			Acvr1b	0.139672	0.942584
			Acvr2a	0.0227956	0.0763234
			Acvr2b	0.453511	0.6625
			Acvrl1	0.163887	0.765346
			Acy1	-0.0661195	0.110722
			Acyp1	0.00733027	0.0205601
			Acyp2	-0.408602	1.03871
			Ada	0.0858388	0.168845
			Adal	-0.420027	1.86825
			Adam10	0.0447571	0.305268
			Adam15	0.0979474	0.973569
			Adam17	-0.0976799	0.509746
			Adam19	-0.609139	0.777437
			Adam33	0.0858475	0.178585
			Adam8	0.0662292	0.244343
			Adam9	-0.119425	0.870389
			Adamts1	-0.191218	0.173777
			Adamts10	0.0446748	0.125335
			Adamts4	-0.690697	2.31217
			Adamts6	-0.374737	0.662554
			Adamts7	0.0127111	0.0648504
			Adamtsl4	-0.0250827	0.037897
			Adamtsl5	-0.366618	1.53981
			Adap1	0.0105789	0.0466628
			Adap2	-0.289456	2.38182
			Adap2os	-0.296308	2.35001
			Adar	-0.0832428	0.370865
			Adat1	0.413496	0.879977
			Adat2	-0.103781	0.404681
			Adat3	0.111737	1.0762
			Adck1	-0.220433	2.11038
			Adck2	-0.205738	1.66324
			Adck5	-0.065244	0.235487
			Adcy2	0.688233	2.06132
			Adcy3	-0.596645	2.80076
			Adcy7	0.121588	0.833591
			Adcy9	-0.164151	0.762446
			Add1	0.0704496	0.847257
			Add3	0.306214	2.14394
			Adgb	-0.0583675	0.200755
			Adgra3	0.0936897	0.15165
			Adgrd1	-0.0413648	0.0840995
			Adgre1	-0.190145	2.17452
			Adgre4	0.335265	0.441757
			Adgre5	0.0213737	0.0901325
			Adgrg1	-0.526129	0.627278
			Adgrg6	-0.228612	2.12348
			Adgrg7	0.157416	0.265446
			Adgrl1	-0.716864	1.581
			Adgrl2	-0.0600122	0.244164
			Adh1	-0.190709	0.0583392
			Adh5	0.0865647	0.464692
			Adhfe1	-0.253114	0.757006
			Adi1	0.030632	0.0636729
			Adipor1	-0.0561737	0.489854
			Adipor2	0.0796403	0.596361
			Adk	0.0306138	0.0445076
			Adnp	-0.123122	0.959692
			Adnp2	-0.0199466	0.115267
			Ado	0.105457	0.645613
			Adora2a	-0.22461	0.732281
			Adora2b	0.183077	0.995078
			Adora3	-0.126103	0.251278
			Adpgk	0.111074	0.52592
			Adprh	-0.115035	0.767704
			Adprhl2	-0.0508634	0.312301
			Adprm	-0.0745003	0.478687
			Adra1a	-0.0126452	0.051303
			Adrb2	0.530669	1.04234
			Adrm1	0.0870718	0.828436
			Adsl	-0.0354216	0.199608
			Adss	0.123109	1.09425
			Adssl1	0.101503	0.451221
			Adtrp	-0.14471	0.0438433
			Aebp1	-0.315317	0.315304
			Aebp2	0.0196761	0.0832918
			Aen	-0.0116519	0.0375758
			Aes	0.151504	0.995363
			Afap1	-0.565464	0.995098
			Afap1l1	0.146839	0.225343
			Afdn	-0.0552222	0.344698
			Aff1	-0.222534	1.61327
			Aff4	-0.0472467	0.29512
			Afg1l	0.124757	0.517609
			Afg3l1	0.0427569	0.426954
			Afg3l2	0.00977491	0.0326358
			Afm	-0.132552	0.0437227
			Afmid	0.108927	0.119309
			Afp	0.28913	0.560694
			Aftph	-0.11576	0.874856
			Aga	-0.182654	1.68594
			Agap1	-0.0289175	0.0694783
			Agap2	0.0632749	0.0975417
			Agap3	0.043825	0.328475
			Agbl3	0.0553459	0.0588749
			Agbl5	0.00280883	0.0144372
			Agfg1	0.0392873	0.348559
			Agfg2	0.405495	4.7986
			Aggf1	-0.047756	0.479015
			Agk	-0.0399798	0.190648
			Agl	0.101223	0.624529
			Agmat	-0.272767	0.0886633
			Agmo	-0.17392	0.129229
			Ago1	0.00218919	0.0106643
			Ago2	-0.111721	0.428204
			Ago3	0.00615033	0.0216114
			Ago4	-0.014213	0.0572313
			Agpat1	-0.0376692	0.331428
			Agpat2	-0.0924437	0.290411
			Agpat3	-0.0881094	0.744339
			Agpat4	-0.0110194	0.047523
			Agpat5	0.0978178	0.429517
			Agps	0.0872102	1.11087
			Agrn	-0.216304	1.1401
			Agrp	-0.0242866	0.0916045
			Agt	0.0486814	0.014451
			Agtpbp1	0.102607	1.0476
			Agtrap	-0.0536484	0.216662
			Agxt	-0.488172	0.16061
			Agxt2	-0.153928	0.0463801
			Ahctf1	-0.10208	0.645252
			Ahcy	0.12899	0.0967631
			Ahcyl1	-0.135879	1.83515
			Ahcyl2	-0.0609397	0.372576
			Ahdc1	0.167329	0.512812
			Ahi1	-0.0212922	0.0510014
			Ahnak	-0.0484604	0.136321
			Ahnak2	-0.272076	1.42323
			Ahr	-0.225737	0.286981
			Ahrr	-0.388899	1.56097
			Ahsa1	-0.0021228	0.00639238
			Ahsa2	0.0870461	0.791159
			Ahsg	-0.21427	0.0668964
			AI182371	0.357474	0.144525
			AI314180	-0.0729644	0.698176
			AI413582	-0.0362304	0.201293
			AI427809	-0.210006	0.292539
			AI429214	0.248277	0.808288
			AI467606	0.0307157	0.112596
			AI480526	-0.11845	0.310136
			AI504432	-0.238264	0.619482
			AI506816	0.245146	0.676418
			AI507597	0.069157	0.0417342
			AI597479	-0.193211	1.44455
			AI606181	-0.102962	0.230996
			AI661453	0.0972463	0.0579198
			AI662270	-0.0009741	0.00453678
			AI837181	-0.0615789	0.352109
			AI839979	0.186026	0.285973
			AI846148	0.111057	0.772242
			AI987944	-0.12336	0.661821
			Aida	-0.09963	0.61866
			Aif1	-0.331556	1.40337
			Aifm1	0.0988419	0.582046
			Aifm2	0.021092	0.0985413
			Aig1	-0.0510599	0.231466
			Aim2	-0.197594	1.57849
			Aimp1	0.11543	0.910234
			Aimp2	0.100029	0.476593
			Aip	0.00486383	0.0249775
			Airn	-0.110513	0.299807
			Ajuba	-0.175606	0.146856
			Ak1	0.14075	0.229605
			Ak2	0.0186143	0.102892
			Ak3	0.224689	1.44189
			Ak4	-0.016812	0.0136735
			Ak6	0.0996403	1.10812
			Ak8	-0.305064	0.538438
			Akap1	0.00627305	0.0111692
			Akap10	-0.034382	0.265469
			Akap11	-0.0751827	0.279314
			Akap12	-0.330326	0.929197
			Akap13	0.0269254	0.0941519
			Akap17b	0.143045	0.324027
			Akap2	-0.476311	1.56215
			Akap7	-0.380013	3.27804
			Akap8	0.00560805	0.0249967
			Akap8l	-0.0015711	0.00524309
			Akap9	-0.120169	0.52733
			Akip1	-0.0269016	0.115931
			Akirin1	0.0451606	0.463868
			Akirin2	0.0782581	0.326102
			Akna	0.0346046	0.174051
			Aknaos	-0.016239	0.0407349
			Akr1a1	-0.137006	0.998446
			Akr1b10	0.0355723	0.229106
			Akr1b3	-0.0537094	0.625682
			Akr1b8	0.0979424	0.810261
			Akr1c12	-0.0740898	0.120512
			Akr1c13	-0.0020602	0.00772097
			Akr1c14	0.352921	0.112584
			Akr1c20	0.19085	0.0666906
			Akr1c6	0.342298	0.102838
			Akr1d1	-0.0860146	0.0266093
			Akr1e1	0.00431621	0.0181844
			Akr7a5	0.0489132	0.0701889
			Akt1	0.0577916	0.680354
			Akt1s1	0.0620441	0.438835
			Akt2	-0.0527227	0.418765
			Akt3	-0.170827	1.67663
			Aktip	-0.0385213	0.297916
			Alad	-0.0401808	0.0489183
			Alas1	0.0781161	0.275795
			Alb	-0.246162	0.0769831
			Alcam	0.256202	0.550445
			Aldh16a1	0.003433	0.0190104
			Aldh18a1	0.192577	0.9606
			Aldh1a1	0.450736	0.146902
			Aldh1a7	-0.297092	0.0932845
			Aldh1b1	-0.113689	0.633179
			Aldh1l1	-0.104182	0.20765
			Aldh2	-0.0303194	0.167093
			Aldh3a2	-0.0232806	0.0642949
			Aldh3b1	-0.0187423	0.17049
			Aldh4a1	0.157103	0.243195
			Aldh5a1	-0.156447	0.127935
			Aldh6a1	-0.0710939	0.173747
			Aldh7a1	-0.0290787	0.080898
			Aldh8a1	0.047751	0.0144018
			Aldh9a1	0.159262	1.38195
			Aldoa	0.0597117	0.436611
			Aldob	-0.223486	0.0704156
			Aldoc	0.482279	3.85482
			Alg1	-0.0603334	0.390444
			Alg11	-0.0970834	0.511237
			Alg12	-0.127573	0.832438
			Alg13	-0.0380974	0.140054
			Alg14	0.0415166	0.161659
			Alg2	0.0136883	0.0452221
			Alg3	-0.0798242	0.328121
			Alg5	-0.0270583	0.168801
			Alg6	0.127363	0.623046
			Alg8	-0.0012722	0.00340937
			Alg9	-0.121321	1.24307
			Alkbh1	-0.0004219	0.00255557
			Alkbh2	0.708731	1.38284
			Alkbh3	-0.117731	1.19827
			Alkbh3os1	-0.30388	2.04947
			Alkbh4	0.174386	0.894954
			Alkbh5	0.115121	0.982801
			Alkbh6	-0.0590727	0.414199
			Alkbh7	0.0333451	0.100109
			Alkbh8	0.0628541	0.236504
			Alms1	-0.114867	0.222738
			Alox5ap	0.0231572	0.136851
			Alpk1	-0.118818	0.589537
			Als2	-0.0327938	0.131812
			Als2cl	-0.0049996	0.0220337
			Als2cr12	0.0239081	0.029614
			Alyref	0.238078	1.83774
			Alyref2	0.259007	0.812196
			Amacr	0.0221437	0.0164126
			Ambp	-0.0562176	0.0167977
			Ambra1	-0.0478302	0.270929
			Amd1	-0.0551793	0.410878
			Amdhd1	0.0611669	0.0192147
			Amdhd2	-0.0688605	0.743714
			Amer1	-0.118046	0.453148
			Amfr	-0.0704698	0.650997
			Amigo1	-0.212873	0.264422
			Amigo3	-0.094089	0.17315
			Ammecr1	-0.284615	2.02974
			Ammecr1l	-0.0238626	0.128791
			Amn1	-0.288114	1.86976
			Amot	-0.0500151	0.0593955
			Ampd2	0.0111448	0.0587956
			Ampd3	-0.19734	0.983823
			Amt	0.0878184	0.0645884
			Amy1	-0.077126	0.0503982
			Amz1	0.125261	0.666097
			Amz2	0.0401256	0.268391
			Anapc1	0.0164838	0.102485
			Anapc10	0.0269073	0.140581
			Anapc11	0.00675858	0.034437
			Anapc13	-0.024281	0.135506
			Anapc15	-0.0169301	0.0752422
			Anapc16	0.0512025	0.245411
			Anapc2	0.0380758	0.292691
			Anapc4	0.0284959	0.243011
			Anapc5	0.103924	1.23786
			Anapc7	0.0428623	0.395673
			Ang	0.239512	0.294213
			Angel1	-0.129827	0.615067
			Angel2	0.018229	0.125995
			Angpt1	-0.112858	0.242129
			Angpt2	0.426406	1.0186
			Angptl2	0.228152	1.42781
			Angptl3	-0.137625	0.0582944
			Angptl4	-0.12082	0.0516076
			Angptl6	0.0150054	0.0380374
			Ank	0.186271	0.903744
			Ank1	-0.105571	0.190545
			Ankfy1	-0.10762	0.753025
			Ankhd1	-0.0006423	0.00280753
			Ankib1	-0.219292	2.12161
			Ankle1	-0.154004	0.154826
			Ankle2	-0.191283	1.53119
			Ankmy2	0.0303708	0.102968
			Ankra2	-0.123593	0.665852
			Ankrd10	0.0142725	0.0357978
			Ankrd11	0.00433399	0.0199188
			Ankrd12	-0.15842	0.701042
			Ankrd13a	0.0921999	0.839443
			Ankrd13b	0.142644	0.360019
			Ankrd13c	-0.0718545	0.621633
			Ankrd13d	0.175151	0.575774
			Ankrd16	-0.0151306	0.0297751
			Ankrd17	-0.118843	0.661417
			Ankrd23	0.483846	1.35575
			Ankrd24	-0.141003	0.566801
			Ankrd26	0.162662	0.488955
			Ankrd27	-0.0307206	0.222829
			Ankrd28	0.283866	3.02062
			Ankrd33b	-0.507672	2.28115
			Ankrd37	-0.286616	0.317701
			Ankrd39	0.207311	0.930083
			Ankrd40	0.074875	0.814952
			Ankrd42	0.0700279	0.28051
			Ankrd44	0.00144721	0.00447327
			Ankrd46	0.136442	1.04652
			Ankrd49	0.0067689	0.0356494
			Ankrd50	0.0427832	0.194755
			Ankrd52	0.0162584	0.092698
			Ankrd54	0.157866	0.939732
			Ankrd55	0.0686712	0.164565
			Ankrd61	0.122969	0.672318
			Ankrd66	-0.541148	0.9147
			Ankrd9	0.372175	1.15724
			Anks1	-0.0234017	0.104929
			Anks3	0.0137677	0.0624095
			Anks6	0.17438	0.283803
			Ankzf1	0.071453	0.387701
			Anln	1.11328	3.66863
			Ano10	0.0999603	0.862403
			Ano6	-0.106908	0.954444
			Ano8	0.146343	0.700376
			Anp32a	-0.0139463	0.0808676
			Anp32b	0.172609	1.60637
			Anp32e	0.178865	0.957731
			Anpep	-0.160181	0.772877
			Antxr1	0.104717	0.183776
			Antxr2	-0.0330787	0.198915
			Anxa1	-0.0594432	0.252893
			Anxa11	-0.0823689	0.506361
			Anxa11os	-0.2295	1.94258
			Anxa2	0.0675775	0.349598
			Anxa3	-0.0036851	0.0145783
			Anxa4	-0.180221	1.39045
			Anxa5	-0.0321188	0.219162
			Anxa6	-0.01743	0.0376057
			Anxa7	-0.105527	1.67238
			Anxa9	0.113463	0.378527
			Aoah	-0.0800026	0.29611
			Aoc2	-0.152955	0.326062
			Aox1	0.214527	0.129773
			Aox3	0.398168	0.118649
			Ap1ar	-0.0489662	0.310202
			Ap1b1	0.033458	0.247449
			Ap1g1	-0.0270765	0.158306
			Ap1g2	-0.0759776	0.544535
			Ap1m1	0.0603432	0.637278
			Ap1s1	0.0395892	0.279233
			Ap1s2	0.00701803	0.0372804
			Ap1s3	0.495731	1.66712
			Ap2a1	0.0355174	0.297428
			Ap2a2	-0.0616618	0.387686
			Ap2b1	0.0130642	0.103011
			Ap2m1	-0.0186052	0.186074
			Ap2s1	0.0430524	0.270461
			Ap3b1	-0.0877091	0.585376
			Ap3d1	0.145561	1.30854
			Ap3m1	0.00425293	0.031811
			Ap3m2	-0.0846079	0.631558
			Ap3s1	0.0136068	0.10823
			Ap3s2	0.0598749	0.630347
			Ap4b1	-0.0411845	0.233276
			Ap4e1	-0.0858696	0.378273
			Ap4m1	0.0392459	0.298523
			Ap4s1	-0.0187346	0.0966499
			Ap5b1	0.172242	1.85835
			Ap5m1	-0.0159908	0.0782838
			Ap5s1	0.541019	5.62525
			Ap5z1	0.0152059	0.0754428
			Apaf1	-0.214376	1.44815
			Apba1	-0.180347	0.591605
			Apba3	0.302935	3.18913
			Apbb1ip	-0.0455144	0.278098
			Apbb2	-0.212965	1.3632
			Apc	-0.085936	0.389952
			Apcs	0.234417	0.0686353
			Apeh	0.0562648	0.551902
			Apex1	0.050619	0.318495
			Apex2	0.174507	0.53797
			Aph1a	-0.0238732	0.214507
			Aph1b	0.360077	0.817221
			Aph1c	-0.0544507	0.286366
			Api5	-0.0045995	0.0376931
			Apip	-0.0731389	0.389921
			Aplf	0.19179	0.83296
			Aplp1	-0.373247	1.2982
			Aplp2	-0.240923	3.77283
			Apmap	0.0468509	0.289804
			Apoa1	-0.147221	0.0424851
			Apoa2	-0.122156	0.0378775
			Apoa4	-0.997827	0.306817
			Apoa5	-0.257954	0.0797809
			Apob	0.0298794	0.00904375
			Apobec1	0.0554117	0.607214
			Apobec3	-0.116604	0.579502
			Apobr	-0.0536628	0.355437
			Apoc1	-0.419436	0.126085
			Apoc2	-0.509491	0.431254
			Apoc3	-0.399593	0.128503
			Apoc4	-0.504292	0.150767
			Apoe	-0.458579	1.79107
			Apof	0.046749	0.0139757
			Apoh	-0.0369718	0.0116846
			Apol7a	0.0522718	0.016372
			Apol9a	-0.088061	0.0629926
			Apol9b	-0.147217	0.158534
			Apom	-0.379014	0.133997
			Apon	0.0339531	0.0106773
			Apoo	0.0973859	0.380424
			Apool	-0.107268	0.582386
			Apopt1	0.0767863	0.511146
			App	-0.0588901	0.453624
			Appbp2	-0.0919717	0.741083
			Appbp2os	-0.233897	0.719676
			Appl1	-0.224649	2.02476
			Appl2	0.0083332	0.0372309
			Aprt	0.101629	0.634231
			Aptx	-0.097322	0.75319
			Aqp1	0.297179	0.0972624
			Aqp9	0.322711	0.172591
			Aqr	-0.0604759	0.388297
			Araf	0.0563871	0.622023
			Arap1	-0.0320859	0.230416
			Arap2	-0.239342	1.06358
			Arap3	0.0785513	0.146164
			Arcn1	0.0182907	0.15525
			Arel1	-0.194974	1.28564
			Arf1	0.0106572	0.0818962
			Arf2	0.229904	3.7407
			Arf3	-0.0706685	0.572548
			Arf4	-0.146992	2.09611
			Arf4os	-0.0723089	0.723285
			Arf5	-0.0781322	0.668053
			Arf6	0.0451999	0.225461
			Arfgap1	0.0169791	0.119524
			Arfgap2	-0.0312376	0.319254
			Arfgap3	0.102627	1.23234
			Arfgef1	-0.168932	1.32721
			Arfgef2	0.015282	0.0925214
			Arfgef3	0.222192	0.29419
			Arfip1	-0.0514302	0.644591
			Arfip2	0.105755	0.645637
			Arfrp1	-0.070822	0.656938
			Arg1	0.0934047	0.0267321
			Arg2	-0.12116	0.288847
			Arglu1	0.112097	0.606793
			Arhgap1	0.0575129	0.423812
			Arhgap10	-0.0979422	0.807706
			Arhgap11a	0.00556514	0.0261779
			Arhgap12	-0.149168	1.11527
			Arhgap15	-0.0954622	0.340443
			Arhgap15os	-0.180857	0.656622
			Arhgap17	-0.0750775	0.361676
			Arhgap18	-0.112338	0.345541
			Arhgap19	0.428721	2.6469
			Arhgap21	-0.216643	1.54707
			Arhgap22	-0.0871371	0.300636
			Arhgap23	0.0148892	0.0803112
			Arhgap24	-0.0568833	0.185985
			Arhgap25	-0.0098782	0.041022
			Arhgap26	0.40591	2.08828
			Arhgap27	0.410849	3.67756
			Arhgap27os1	0.105522	0.203347
			Arhgap27os2	0.290902	1.35673
			Arhgap29	0.287156	0.241219
			Arhgap30	0.00356709	0.0173438
			Arhgap31	-0.039753	0.166235
			Arhgap33	0.849223	1.24696
			Arhgap35	-0.0703001	0.300147
			Arhgap39	-0.0189198	0.0555878
			Arhgap4	0.224313	2.63007
			Arhgap45	0.170834	0.978331
			Arhgap5	-0.163099	1.0447
			Arhgap6	-0.386586	2.31669
			Arhgap9	0.184009	3.03859
			Arhgdia	0.0390277	0.360017
			Arhgdib	0.10539	1.40493
			Arhgdig	0.666737	0.622812
			Arhgef1	0.0614043	0.544451
			Arhgef10l	0.48352	2.50597
			Arhgef11	-0.105409	1.00734
			Arhgef12	-0.216501	1.55341
			Arhgef18	-0.412179	1.24975
			Arhgef19	0.0131155	0.00448751
			Arhgef2	0.033717	0.292855
			Arhgef3	-0.258404	1.77833
			Arhgef37	0.013536	0.0198971
			Arhgef39	0.184138	0.253433
			Arhgef4	0.419674	1.5716
			Arhgef40	-0.0203523	0.0426911
			Arhgef6	0.280261	1.52911
			Arhgef7	-0.0116698	0.0572869
			Arid1a	-0.041952	0.179437
			Arid1b	-0.0582107	0.312362
			Arid2	-0.247998	1.34012
			Arid3a	0.215103	1.03475
			Arid3b	0.0234322	0.121162
			Arid4a	-0.187361	1.25561
			Arid4b	-0.0308537	0.180678
			Arid5a	-0.258889	0.769905
			Arid5b	-0.109935	0.32113
			Arih1	-0.140641	1.38567
			Arih2	-0.0385547	0.258813
			Arl1	-0.0092365	0.0745492
			Arl10	-0.198988	1.00165
			Arl11	0.0357179	0.189445
			Arl13b	-0.0475035	0.204099
			Arl14ep	-0.034169	0.18724
			Arl15	0.0460559	0.106213
			Arl16	0.364987	2.19765
			Arl2	-0.0096928	0.0353502
			Arl2bp	0.0693786	0.482195
			Arl3	0.0691446	0.47207
			Arl4a	-0.202307	1.63495
			Arl4c	0.483001	3.77488
			Arl4d	0.254029	0.174162
			Arl5a	-0.127799	0.65955
			Arl5b	-0.0712002	0.301509
			Arl5c	0.0794644	0.238626
			Arl6	0.0652506	0.172795
			Arl6ip1	-0.0038331	0.0275668
			Arl6ip4	-0.0158703	0.116223
			Arl6ip5	-0.0079926	0.0471483
			Arl6ip6	0.0636817	0.307041
			Arl8a	0.0177867	0.180335
			Arl8b	-0.0275018	0.321835
			Armc1	0.0526842	0.333485
			Armc10	0.0158908	0.0991175
			Armc2	0.00087616	0.0009083
			Armc5	0.0465965	0.36498
			Armc6	0.421903	2.05121
			Armc7	0.0765582	0.482386
			Armc8	-0.143537	2.22805
			Armc9	-0.0973976	0.357033
			Armcx2	0.350202	0.984223
			Armcx3	-0.115913	0.576445
			Armcx5	-0.0628208	0.303936
			Armcx6	-0.291794	1.10115
			Armt1	0.198928	1.02934
			Arnt	-0.057138	0.364926
			Arntl	-0.0467048	0.117966
			Arpc1a	0.0758943	0.564226
			Arpc1b	0.0386302	0.276468
			Arpc2	0.0320875	0.226855
			Arpc3	-0.0669849	0.666089
			Arpc4	0.0880745	1.27216
			Arpc5	-0.0245562	0.165991
			Arpc5l	-0.0226023	0.112598
			Arpin	0.256205	1.30264
			Arpp19	0.123017	0.928952
			Arrb1	0.242616	1.46606
			Arrb2	0.185341	1.87194
			Arrdc1	-0.0489782	0.431766
			Arrdc2	-0.148897	0.819916
			Arrdc3	-0.140947	0.523316
			Arrdc4	-0.213634	0.865104
			Arsa	0.0936805	0.901201
			Arsb	-0.101238	0.654821
			Arsg	-0.25261	0.588261
			Arsk	0.0358786	0.143488
			Art2a-ps	-0.448845	1.15271
			Art3	-0.202894	0.645344
			Arv1	-0.116885	0.291536
			Arvcf	-0.718423	0.786532
			As3mt	-0.0153028	0.0258302
			Asah1	-0.0300366	0.259193
			Asah2	-0.284031	1.5158
			Asap1	-0.103033	1.05749
			Asap2	-0.444587	1.44167
			Asap3	-0.919546	2.79122
			Asb1	0.0182741	0.0583584
			Asb13	-0.0977252	0.678045
			Asb2	0.91614	1.94323
			Asb3	-0.0896487	0.990835
			Asb4	-0.15875	0.22824
			Asb5	-0.0222199	0.0911854
			Asb6	0.022205	0.143225
			Asb7	-0.0004379	0.00208814
			Asb8	0.065879	0.567563
			Ascc1	-0.0039386	0.0197496
			Ascc2	0.0634795	0.384652
			Ascc3	-0.105986	0.394053
			Ascl4	-0.0279196	0.167375
			Asf1a	-0.0855613	0.440715
			Asf1b	0.622892	3.08112
			Asgr1	-0.263655	0.0845426
			Asgr2	-0.237172	0.0885696
			Ash1l	-0.0920412	0.417046
			Ash2l	0.0718255	0.67978
			Asic1	-0.0631537	0.0941675
			Asl	0.0188715	0.0219912
			Asna1	0.0559543	0.528439
			Asns	0.0867993	0.141122
			Asnsd1	-0.0441648	0.314314
			Aspdh	0.0808998	0.0245571
			Aspg	-0.0822677	0.0262585
			Asph	-0.0062436	0.0233627
			Aspm	0.859104	1.98865
			Aspscr1	0.0192477	0.151279
			Asrgl1	0.321305	0.718886
			Ass1	0.206031	0.172087
			Aste1	-0.143541	0.651232
			Astn2	-0.0726951	0.555696
			Asxl1	0.257712	2.35135
			Asxl2	-0.174165	1.21917
			Atad1	-0.193243	1.48184
			Atad2	0.343337	1.32546
			Atad2b	-0.155593	0.739025
			Atad3a	-0.0935666	0.345296
			Atad5	0.166445	0.423955
			Atat1	-0.0339448	0.128639
			Ate1	-0.114289	0.879687
			Atf1	0.0451253	0.391375
			Atf2	-0.0187736	0.123563
			Atf3	-0.127233	0.620645
			Atf4	0.151199	0.639845
			Atf5	-0.0535831	0.0760134
			Atf6	0.0482715	0.291016
			Atf6b	-0.0426903	0.317486
			Atf7	0.0327209	0.128755
			Atf7ip	0.122227	0.516994
			Atg10	-0.07094	0.361901
			Atg101	0.155674	1.24327
			Atg12	0.00861155	0.0537894
			Atg13	0.00233973	0.0107043
			Atg14	-0.0917514	0.521955
			Atg16l1	-0.103438	1.01773
			Atg16l2	-0.0090246	0.0290874
			Atg2a	-0.0976501	0.445125
			Atg2b	-0.0820148	0.293732
			Atg3	-0.0820547	0.536183
			Atg4a	0.0631904	0.439041
			Atg4b	-0.0946812	1.31744
			Atg4c	-0.0879968	0.416961
			Atg4d	-0.0806868	0.594998
			Atg5	0.134853	1.44742
			Atg7	0.0125663	0.0815297
			Atg9a	0.0700815	0.479993
			Atg9b	1.56341	4.72354
			Atic	0.0827199	0.372321
			Atl1	0.221226	0.351378
			Atl2	0.00084874	0.00200112
			Atl3	-0.139964	1.19671
			Atm	-0.271193	1.4084
			Atmin	0.0165657	0.0848128
			Atn1	0.00846017	0.0322901
			Atox1	-0.0081218	0.0233401
			Atp10a	-0.166385	0.631171
			Atp10d	0.191929	0.441455
			Atp11a	-0.252638	2.08749
			Atp11b	-0.173707	1.19606
			Atp11c	0.0609072	0.295805
			Atp13a1	-0.137037	0.836695
			Atp13a2	-0.0133219	0.0646845
			Atp13a3	-0.0172625	0.0717174
			Atp1a1	-0.0121789	0.0826168
			Atp1a3	-0.0596348	0.304673
			Atp1b1	-0.151383	0.175779
			Atp1b3	-0.124082	0.947391
			Atp23	-0.0749498	0.126927
			Atp2a2	0.0699372	0.332183
			Atp2a3	0.567321	3.33083
			Atp2b1	-0.113805	0.748551
			Atp2b4	0.608257	1.56136
			Atp2c1	-0.0255775	0.150579
			Atp5a1	0.060853	0.609962
			Atp5b	0.00999272	0.0751896
			Atp5c1	0.00122381	0.00682277
			Atp5d	0.0780693	0.569626
			Atp5e	-0.0062537	0.0171892
			Atp5f1	0.00716384	0.0528328
			Atp5g1	0.0529091	0.40087
			Atp5g2	0.0684157	0.445011
			Atp5g3	0.0570489	0.442537
			Atp5h	0.0569863	0.336577
			Atp5j	-0.0204345	0.0995879
			Atp5j2	0.0692869	0.387488
			Atp5k	0.0734495	0.427368
			Atp5l	0.0174748	0.070241
			Atp5o	0.0852174	0.669303
			Atp5s	-0.131188	0.402606
			Atp6ap1	-0.0804045	0.84196
			Atp6ap2	-0.0457777	0.334112
			Atp6v0a1	-0.159199	0.833475
			Atp6v0a2	-0.0477897	0.32383
			Atp6v0b	-0.0652958	0.420339
			Atp6v0c	-0.0774687	0.603304
			Atp6v0d1	0.107914	1.31152
			Atp6v0d2	-0.688793	2.31579
			Atp6v0e	0.00940655	0.0437176
			Atp6v1a	-0.0735892	0.695823
			Atp6v1b2	-0.101209	0.743709
			Atp6v1c1	0.0455225	0.318455
			Atp6v1d	-0.142447	0.908484
			Atp6v1e1	-0.13871	1.49462
			Atp6v1f	-0.0422217	0.29815
			Atp6v1g1	0.0486009	0.332429
			Atp6v1g2	-0.231148	1.29023
			Atp6v1h	-0.0433683	0.322587
			Atp7a	0.0416224	0.143906
			Atp8a1	-0.146143	0.734529
			Atp8b2	0.192876	1.14702
			Atp8b4	-0.0264648	0.164249
			Atp9a	0.307559	0.160577
			Atp9b	-0.0684978	0.709476
			Atpaf1	0.268417	3.22211
			Atpaf2	-0.0632683	0.487388
			Atpif1	0.0816956	0.570812
			Atr	-0.181707	1.01865
			Atraid	0.0571323	0.352903
			Atrip	0.132449	0.761949
			Atrn	-0.0461143	0.280818
			Atrnl1	-0.176597	0.60432
			Atrx	-0.101544	0.44834
			Atxn1	-0.131802	0.396216
			Atxn10	0.0488828	0.481142
			Atxn1l	0.0146888	0.0825592
			Atxn2	-0.03601	0.259929
			Atxn2l	0.036675	0.203243
			Atxn3	-0.0514271	0.356613
			Atxn7	-0.05022	0.248639
			Atxn7l1	-0.246636	1.3938
			Atxn7l1os1	-0.212056	0.654551
			Atxn7l1os2	-0.288628	1.36236
			Atxn7l2	-0.0158105	0.0342363
			Atxn7l3	0.0644461	0.822886
			Atxn7l3b	-0.0743117	1.17338
			AU019823	-0.020628	0.106366
			AU020206	-0.171827	0.600795
			AU022252	0.037693	0.109736
			AU040320	-0.0625146	0.504974
			AU041133	-0.0957125	0.148298
			Auh	-0.0613906	0.360288
			Aunip	0.538991	1.35087
			Aup1	-0.113957	0.865855
			Aurka	0.819868	3.45162
			Aurkaip1	0.00957442	0.0669855
			Aurkb	0.662411	2.14666
			AV039307	-0.0513096	0.197116
			Aven	0.0986123	0.638267
			Avl9	-0.303952	2.3219
			Avpi1	-0.0716814	0.0505697
			Avpr2	0.399062	2.75685
			AW011738	-0.350029	0.830698
			AW046200	-0.0788536	0.307103
			AW112010	-0.241379	1.12791
			AW146154	0.0907477	0.284976
			AW209491	0.0630742	0.16959
			AW495222	0.106248	0.0355124
			AW549877	-0.178589	0.994551
			AW554918	0.153725	0.81605
			Axdnd1	-0.050456	0.111584
			Axin1	0.0558485	0.448132
			Axl	0.370019	1.12882
			AY036118	-0.37347	0.871494
			AY074887	-0.118902	0.690258
			Azgp1	-0.004348	0.00126469
			Azi2	-0.0842375	0.523823
			Azin1	0.101157	0.572989
			Azin2	0.0298276	0.0700345
			B130046B21Rik	0.153631	1.25623
			B130055M24Rik	-0.41902	1.01997
			B230118H07Rik	0.176582	0.661218
			B230207O21Rik	0.0363104	0.0426953
			B230219D22Rik	-0.0706573	0.472603
			B230307C23Rik	-0.254487	0.696534
			B230322F03Rik	0.0308976	0.0804336
			B230354K17Rik	0.320726	1.20357
			B230377A18Rik	-0.129886	0.244759
			B230398E01Rik	0.0235113	0.0576683
			B2m	-0.185225	0.864652
			B3galnt1	-0.321584	2.53747
			B3galnt2	-0.0198629	0.0660053
			B3galt4	0.13157	0.589365
			B3galt6	-0.285255	1.15246
			B3gat2	0.0684952	0.557177
			B3gat3	-0.0004512	0.00190154
			B3glct	0.0248579	0.0574509
			B3gnt2	-0.208831	2.42827
			B3gnt3	-0.0050662	0.0214594
			B3gnt4	-0.65381	2.16897
			B3gnt8	0.112739	0.468219
			B3gnt9	-0.0771288	0.255784
			B3gntl1	-0.0430936	0.130075
			B430010I23Rik	-0.254032	0.4764
			B430119L08Rik	0.256621	0.0779109
			B430218F22Rik	0.11495	0.493764
			B430219N15Rik	-0.142887	0.649415
			B430305J03Rik	0.0178196	0.094005
			B430306N03Rik	-0.212452	1.11975
			B430319F04Rik	-0.0772377	0.0827595
			B4galnt1	0.135249	0.85692
			B4galt1	0.0442558	0.375048
			B4galt3	-0.188312	1.3594
			B4galt4	0.100901	0.317742
			B4galt5	0.0605128	0.242875
			B4galt6	0.0320101	0.169008
			B4galt7	0.0864101	0.57371
			B4gat1	-0.0406723	0.175368
			B630019A10Rik	-0.32324	0.157815
			B630019K06Rik	0.140108	0.31775
			B930036N10Rik	0.0709618	0.142898
			B930094E09Rik	-0.0434356	0.162203
			B9d2	-0.10626	0.806785
			Baat	-0.235299	0.0732531
			Babam1	0.0854799	1.01637
			Babam2	-0.0535876	0.434604
			Bace1	-0.108285	0.643609
			Bach1	-0.078424	0.381546
			Bach2	0.177378	0.299113
			Bach2os	0.181424	0.189579
			Bad	0.136311	1.31305
			Bag1	-0.013719	0.0864369
			Bag2	-0.134207	0.192403
			Bag3	0.0699095	0.507954
			Bag4	0.131126	0.79714
			Bag5	0.0637406	0.255239
			Bag6	0.0327561	0.319469
			Bahcc1	-0.168352	0.970259
			Bahd1	0.0718293	0.706733
			Baiap2	-0.246106	1.07877
			Baiap2l1	-0.276791	0.945629
			Baiap3	-0.0757454	0.143717
			Bak1	0.0289602	0.185086
			Bambi	-0.229447	0.703908
			Bambi-ps1	-0.295768	1.96731
			Banf1	0.182102	2.00182
			Bank1	0.0799851	0.129819
			Banp	-0.0371759	0.1441
			Bap1	0.0387863	0.323321
			Bard1	0.357736	0.709517
			Basp1	-0.0325586	0.12424
			Batf	0.0103235	0.0343708
			Batf2	-0.176301	0.945136
			Batf3	-0.19518	0.706896
			Bax	0.0324678	0.210648
			Baz1a	0.0166427	0.0728135
			Baz1b	-0.100845	0.543996
			Baz2a	0.0110654	0.0343196
			Baz2b	-0.0851337	0.419875
			Bbc3	0.0385658	0.148135
			Bbip1	-0.0479399	0.292219
			Bbof1	0.00630541	0.0133873
			Bbox1	-0.125942	0.0386624
			Bbs1	0.295263	0.707298
			Bbs10	0.243688	0.392347
			Bbs12	0.478366	1.03294
			Bbs2	-0.175708	0.583521
			Bbs4	0.0434778	0.14945
			Bbs5	0.10629	0.316793
			Bbs7	-0.0177288	0.0465876
			Bbs9	0.0626811	0.166223
			Bbx	-0.207679	1.12045
			BC002059	-0.105598	0.349356
			BC003331	-0.0574362	0.382693
			BC003965	-0.100563	0.449445
			BC004004	-0.132858	1.58602
			BC005537	-0.0099718	0.0506486
			BC005561	-0.336467	1.00199
			BC005624	-0.0168092	0.118457
			BC017158	-0.0108276	0.0529968
			BC017643	0.0604568	0.525594
			BC021767	-0.698685	0.711794
			BC022687	-0.048306	0.117913
			BC023105	-0.464804	0.855879
			BC024386	0.00282343	0.00081832
			BC024978	0.153976	1.24478
			BC025446	0.146423	0.0456002
			BC028528	0.0880066	0.655472
			BC028777	0.0563801	0.0954592
			BC029722	0.130852	0.786282
			BC030336	-0.259215	2.41107
			BC030867	1.10889	3.1413
			BC031181	-0.0634602	0.393331
			BC035044	0.392238	1.12883
			BC037032	-0.162223	0.732561
			BC037034	0.0496771	0.175314
			BC037039	-0.0105627	0.0221376
			BC043934	0.301092	0.564604
			BC048403	-0.274269	1.35383
			BC048502	-0.315941	0.692332
			BC049715	0.117684	0.616258
			BC051226	-0.0788748	0.257909
			BC052040	0.0764752	0.297928
			BC055324	-0.0946071	0.89853
			BC064078	-0.0031964	0.00705624
			BC065403	0.0610559	0.12924
			BC106179	-0.543784	0.480348
			BC147527	-0.106586	0.183992
			Bcam	-0.179436	0.272462
			Bcap29	0.0577156	0.223104
			Bcap31	-0.0789368	0.603312
			Bcar3	0.00363332	0.00847861
			Bcas2	-0.0172184	0.0952223
			Bcas3	0.0104486	0.0460019
			Bcat2	0.121809	1.02439
			Bccip	-0.065798	0.40741
			Bcdin3d	-0.033801	0.0930725
			Bche	-0.0600423	0.0174865
			Bckdha	0.0020481	0.00403017
			Bckdhb	-0.112312	0.493965
			Bckdk	0.117029	1.16494
			Bcl10	-0.0234637	0.214244
			Bcl2	0.00515426	0.00791762
			Bcl2a1a	-0.452604	2.05303
			Bcl2a1b	-0.298316	1.05938
			Bcl2a1d	-0.259984	1.56467
			Bcl2l1	0.110123	0.33348
			Bcl2l11	0.161568	0.725345
			Bcl2l12	0.0379957	0.159432
			Bcl2l13	0.0677923	0.67399
			Bcl2l2	-0.0162214	0.0730646
			Bcl3	0.140324	0.793624
			Bcl6	-0.13567	1.11077
			Bcl7a	-0.680726	1.50507
			Bcl7b	0.0434453	0.245952
			Bcl7c	-0.0848786	0.5287
			Bcl9	-0.303114	1.4932
			Bcl9l	-0.0211198	0.0523016
			Bclaf1	-0.020434	0.103869
			Bclaf3	-0.193818	1.13889
			Bco2	-0.212425	1.0078
			Bcor	-0.213855	0.832445
			Bcorl1	-0.121011	0.45893
			Bcr	-0.125608	0.211307
			Bcs1l	0.0822041	0.37703
			Bdh1	0.103735	0.0618985
			Bdh2	-0.357707	0.494034
			Bdp1	-0.126487	0.626378
			BE692007	-0.205321	0.699338
			Becn1	-0.0046121	0.0362548
			Bend3	-0.297524	0.813452
			Bend4	0.691263	3.15661
			Bend7	-0.692098	1.31747
			Best1	-0.258866	0.51346
			Bet1	0.0184927	0.102358
			Bet1l	0.0954437	0.924881
			Bex3	0.477207	3.70959
			Bfar	-0.275173	2.72228
			Bgn	-0.627706	0.906358
			Bhlhb9	0.0404878	0.132709
			Bhlhe40	0.457474	1.24151
			Bhlhe41	0.129628	0.618128
			Bhmt	0.00274771	0.00074708
			Bhmt2	-0.0549369	0.0183862
			Bicd2	0.00669898	0.0396043
			Bicdl1	-0.0699738	0.162906
			Bicra	-0.0407167	0.111483
			Bicral	-0.213421	1.65397
			Bid	0.0227885	0.101071
			Bin1	0.139956	1.24312
			Bin2	0.35976	3.51531
			Bin3	0.109069	1.1628
			Birc2	-0.240545	1.84116
			Birc3	-0.164087	1.11856
			Birc5	0.970594	3.50095
			Birc6	-0.0749213	0.304242
			Bivm	0.0717263	0.292724
			Blcap	-0.0554703	0.325468
			Blm	0.161743	0.49806
			Blmh	0.0535143	0.239438
			Blnk	-0.212236	2.77141
			Bloc1s1	-0.11979	0.757235
			Bloc1s2	-0.0040112	0.0184171
			Bloc1s3	-0.0791876	0.435395
			Bloc1s4	-0.0504371	0.298093
			Bloc1s5	-0.0412087	0.226164
			Bloc1s6	-0.189384	2.75262
			Blvra	0.0240481	0.179275
			Blvrb	-0.0051912	0.0285765
			Blzf1	-0.0008475	0.00344118
			Bmf	-0.124726	0.246784
			Bmi1	-0.134841	0.828686
			Bmp1	-0.425396	0.67011
			Bmp10	-0.316965	0.271882
			Bmp2	-0.750968	1.77597
			Bmp2k	-0.0091301	0.0398352
			Bmp8b	0.0828033	0.526587
			Bmpr1a	-0.375747	0.612864
			Bmpr2	-0.0368575	0.154913
			Bms1	0.00561562	0.0304603
			Bmt2	0.0677923	0.377403
			Bmyc	0.386976	1.19543
			Bnip1	0.106074	0.761798
			Bnip2	-0.0192355	0.174161
			Bnip3	0.123732	0.157367
			Bnip3l	-0.0605667	0.401838
			Bod1	-0.054032	0.31004
			Bod1l	-0.126231	0.590402
			Bola1	-0.0493834	0.110758
			Bola2	0.090592	0.62078
			Bola3	0.0336145	0.102116
			Bop1	0.00048289	0.00238017
			Bora	0.389493	0.940124
			Borcs5	-3.88e-05	8.4573e-05
			Borcs6	0.195534	2.00237
			Borcs7	0.0351688	0.109729
			Borcs8	0.0311715	0.188676
			Bpgm	0.0939813	0.330306
			Bphl	0.0611231	0.148311
			Bpnt1	-0.0505733	0.270494
			Bptf	-0.112769	0.485461
			Braf	-0.127372	0.677777
			Brap	0.00296237	0.0139132
			Brat1	-0.018166	0.117505
			Brca1	0.396579	1.57808
			Brca2	0.499844	0.905712
			Brcc3	0.0662031	0.312133
			Brd1	0.13685	0.98445
			Brd2	-0.293277	3.12519
			Brd3	0.0375361	0.202955
			Brd3os	0.0883319	0.141233
			Brd4	0.0119057	0.0491282
			Brd7	0.0265333	0.185259
			Brd8	-0.01371	0.0781918
			Brd9	0.0178591	0.0899739
			Brdt	-0.360577	1.28249
			Brf1	-0.0124497	0.0479341
			Brf2	0.211416	1.23051
			Bri3	-0.0293858	0.200924
			Bri3bp	0.191207	0.751138
			Bricd5	0.0361449	0.105222
			Brip1	0.130799	0.649803
			Brip1os	-0.106391	0.882726
			Brix1	0.0272289	0.106665
			Brk1	0.0555746	0.529729
			Brms1	0.00747067	0.051451
			Brms1l	-0.0312759	0.0986695
			Brox	-0.0206087	0.184993
			Brpf1	0.0639441	0.374292
			Brpf3	-0.138656	1.32676
			Brsk1	1.49805	1.41541
			Brwd1	0.0538026	0.316287
			Brwd3	-0.0609722	0.236573
			Bscl2	-0.12527	1.62919
			Bsdc1	0.0289641	0.232164
			Bsg	-0.0690453	0.610014
			Bsn	0.186193	0.638583
			Bst1	0.176044	0.414161
			Bst2	-0.216281	0.757119
			Btaf1	-0.121176	0.781923
			Btbd1	-0.0829544	0.570787
			Btbd10	0.153351	1.37473
			Btbd19	-0.0829301	0.105466
			Btbd2	-0.0529858	0.257642
			Btbd3	-0.124826	0.644818
			Btbd6	-0.10593	0.275037
			Btbd7	-0.165988	1.06568
			Btbd9	-0.0017147	0.0117336
			Btd	0.256096	1.8833
			Btf3	0.0597207	0.580472
			Btf3l4	0.0112509	0.0505628
			Btg1	-0.0387337	0.146032
			Btg2	0.165858	0.518948
			Btg3	0.224201	0.520776
			Btk	-0.0469515	0.575558
			Btrc	-0.0750996	0.420221
			Bub1	0.838328	2.47495
			Bub1b	0.613676	2.75199
			Bub3	0.141217	1.39763
			Bud13	-0.0386088	0.134914
			Bud23	0.0565802	0.500093
			Bud31	0.0373678	0.274725
			Bvht	-0.168928	0.393258
			Bysl	0.124156	0.795875
			Bzw1	-0.0469527	0.655374
			Bzw2	0.21805	1.44484
			C030005K06Rik	-0.13514	0.584387
			C030010L15Rik	-0.166759	0.442659
			C030034I22Rik	-0.274639	0.527524
			C030034L19Rik	-0.0240999	0.0481294
			C130013H08Rik	-0.181606	0.849682
			C130026I21Rik	-0.120037	0.252268
			C130046K22Rik	-0.122603	0.220329
			C130050O18Rik	0.402283	0.81797
			C130074G19Rik	-0.294728	0.100317
			C130083M11Rik	0.208112	0.300503
			C1d	0.022144	0.098537
			C1galt1	0.161624	1.53393
			C1galt1c1	-0.10827	0.742581
			C1qa	-0.346578	1.8708
			C1qb	-0.196663	1.27109
			C1qbp	0.11175	0.706988
			C1qc	-0.224689	1.45205
			C1qtnf12	-0.0312119	0.136113
			C1qtnf6	0.0449518	0.12178
			C1ra	-0.011679	0.0190946
			C1rl	-0.0193608	0.0439302
			C1s1	-0.180063	0.0738995
			C2	-0.0649381	0.187871
			C230037L18Rik	-0.305043	0.499444
			C230038L03Rik	-0.530865	0.78211
			C230088H06Rik	-0.10009	0.45802
			C2cd2	0.17164	1.25384
			C2cd2l	0.485212	3.16258
			C2cd3	-0.135719	0.680095
			C2cd5	0.0724482	0.378791
			C3	-0.19068	0.337224
			C330007P06Rik	-0.0315307	0.275408
			C330011M18Rik	-0.149615	0.334667
			C330018D20Rik	0.0405643	0.139138
			C330022C24Rik	-0.252432	0.095743
			C330027C09Rik	0.59889	2.13882
			C3ar1	-0.147748	1.75214
			C430014B12Rik	-0.0946036	0.415778
			C4b	-0.210976	0.0993108
			C4bp	0.0653322	0.0194853
			C530005A16Rik	-0.0870855	0.858348
			C5ar1	0.227265	1.03754
			C5ar2	0.191817	0.720839
			C6	-0.0068969	0.00186832
			C630004M23Rik	-0.234114	0.362634
			C730034F03Rik	-0.158004	0.448623
			C77080	0.14793	1.00594
			C78334	-0.168133	0.565167
			C87436	-0.0391182	0.173236
			C8a	0.615481	0.207636
			C8b	0.176424	0.0525733
			C8g	-0.101562	0.0702608
			C9	0.0794271	0.0241648
			C920006O11Rik	0.207351	0.293422
			C920009B18Rik	0.0233108	0.0910722
			C920021L13Rik	0.092907	0.736382
			Caap1	0.0729957	0.348276
			Cab39	0.0672166	0.873699
			Cab39l	-0.0839632	0.992255
			Cabin1	-0.0189486	0.105538
			Cables1	0.209922	0.156533
			Cables2	-0.0700409	0.297751
			Cabp7	0.0949758	0.429824
			Cacfd1	-0.102457	0.930816
			Cacna1a	0.0272429	0.0894456
			Cacna1b	0.0654388	0.0960077
			Cacna1c	0.0595638	0.127273
			Cacna1d	-0.226533	0.590504
			Cacna1f	0.0369409	0.0753205
			Cacnb1	0.25864	0.734607
			Cacnb2	0.0555313	0.0818779
			Cacnb3	0.133934	0.419537
			Cacnb4	-0.364377	1.42952
			Cactin	-0.0484129	0.381314
			Cacul1	0.00526862	0.0376666
			Cacybp	-0.0325812	0.193417
			Cad	0.0497822	0.158308
			Cadm1	0.0143519	0.0463807
			Cadps	-0.44296	0.672595
			Cage1	0.304346	0.317513
			Calcoco1	-0.0096306	0.0405722
			Calcrl	0.0296096	0.11846
			Cald1	-0.334207	0.234155
			Calhm2	0.0072173	0.0425023
			Calm1	-0.0263695	0.156754
			Calm2	0.0550571	0.464861
			Calm3	0.0832515	0.796786
			Calr	-0.106302	0.498102
			Calu	-0.0400909	0.196218
			Camk1	0.191182	2.388
			Camk1d	-0.134174	0.819574
			Camk2a	0.281549	0.509901
			Camk2b	-0.270019	0.534303
			Camk2d	-0.076334	0.595534
			Camk2g	0.0501581	0.21065
			Camk2n1	0.251412	0.0976465
			Camk2n2	-0.023396	0.0417416
			Camkk1	-0.211525	0.210772
			Camkk2	0.149808	1.26922
			Camkmt	-0.0048207	0.011484
			Caml	-0.0192527	0.109992
			Camsap1	-0.307851	2.14898
			Camsap2	0.00371872	0.0117279
			Camta1	-0.0435626	0.510816
			Camta2	-0.027214	0.133931
			Cand1	-0.0597887	0.530995
			Cand2	0.0402481	0.18234
			Cant1	-0.120086	1.24162
			Canx	-0.0335185	0.172365
			Cap1	0.0199532	0.138819
			Capg	-0.0789528	0.445653
			Capn1	-0.0742758	0.578068
			Capn10	-0.0674772	0.269193
			Capn12	-0.0396941	0.107643
			Capn15	-0.0616935	0.271629
			Capn2	0.0741136	0.495974
			Capn3	-0.0068764	0.0133575
			Capn5	-0.0691478	0.471326
			Capn7	0.0572592	0.453663
			Capns1	-0.0185599	0.13897
			Caprin1	-0.0980502	1.02403
			Caprin2	0.19382	0.38673
			Capza1	-0.0087914	0.0668092
			Capza2	-0.0118818	0.0866675
			Capzb	0.00499692	0.0410277
			Car13	-0.184856	1.54893
			Car14	-0.117754	0.368818
			Car2	-0.245146	0.433876
			Car3	1.42929	0.516158
			Car5b	0.269832	0.716064
			Car9	0.121144	0.413427
			Card11	0.441944	1.77901
			Card14	-0.145435	0.642805
			Card19	-0.0010467	0.00463833
			Card6	-0.164657	0.708141
			Card9	0.172236	1.34981
			Carf	-0.0893233	0.13482
			Carhsp1	-0.0649473	0.269496
			Carm1	-0.083567	0.774043
			Carmil1	-0.175909	0.584905
			Carnmt1	0.0659471	0.352064
			Cars	-0.0038532	0.0154504
			Cars2	-0.0498199	0.242004
			Casc1	0.0239402	0.0202186
			Casc3	0.0654153	0.429416
			Casd1	0.0377442	0.309602
			Cask	-0.072525	0.325955
			Caskin2	0.0959736	0.319192
			Casp1	-0.0815779	0.660158
			Casp12	0.145224	0.332623
			Casp2	-0.133104	0.624653
			Casp3	0.00853897	0.0310977
			Casp4	-0.134004	0.793938
			Casp6	0.0431931	0.272854
			Casp7	-0.275418	2.28429
			Casp8	-0.147834	1.79317
			Casp8ap2	-0.104984	0.524436
			Casp9	-0.0161826	0.100529
			Cast	-0.0760133	0.512773
			Casz1	-0.173587	0.676475
			Cat	0.0479814	0.110599
			Catsper2	0.232982	0.476609
			Catsperg1	-0.435598	1.58425
			Cav1	0.0225505	0.0531714
			Cav2	-0.0800672	0.304547
			Cavin1	-0.100131	0.177939
			Cbarp	0.147425	0.89137
			Cbfa2t2	0.151531	1.22379
			Cbfa2t3	-0.195466	0.267495
			Cbfb	-0.0355359	0.267263
			Cbl	-0.0089061	0.0279257
			Cblb	-0.0762562	0.321012
			Cbll1	-0.164604	2.52922
			Cbr1	0.0290212	0.0778291
			Cbr2	-0.0043843	0.0106818
			Cbr3	-0.103588	0.331856
			Cbr4	-0.111818	0.712433
			Cbs	-0.263583	0.0892612
			Cbwd1	-0.244542	1.24636
			Cbx1	-0.000886	0.00519855
			Cbx2	-0.23377	0.517759
			Cbx3	0.237646	1.73606
			Cbx4	-0.14381	0.807779
			Cbx5	-0.182244	0.934296
			Cbx6	0.442101	2.06063
			Cbx7	-0.0218427	0.0415763
			Cbx8	0.411673	1.21677
			Cby1	0.139117	0.871563
			Cc2d1a	-0.0746643	0.524177
			Cc2d1b	0.0234394	0.165568
			Cc2d2a	0.6022	1.5537
			Ccar1	-0.0592116	0.41444
			Ccar2	0.00134266	0.00729057
			Ccbe1	0.00023793	0.00036038
			Ccdc106	0.0402336	0.218536
			Ccdc107	-0.0549122	0.150987
			Ccdc112	-0.0818709	0.246016
			Ccdc114	0.356833	0.75878
			Ccdc115	0.119913	0.86655
			Ccdc117	0.190169	1.33244
			Ccdc12	0.0412997	0.216459
			Ccdc120	0.114031	0.159705
			Ccdc122	0.0266911	0.0870139
			Ccdc124	0.0461967	0.361979
			Ccdc125	0.0867286	0.19599
			Ccdc126	-0.0981116	0.415502
			Ccdc127	0.231307	2.3091
			Ccdc130	-0.0558372	0.322858
			Ccdc134	0.231263	0.933599
			Ccdc137	-0.141552	0.770196
			Ccdc138	0.189081	0.561569
			Ccdc14	-0.152383	0.392438
			Ccdc142	-0.323346	1.25087
			Ccdc142os	-0.230211	0.709714
			Ccdc146	-0.199186	0.503023
			Ccdc148	0.0551938	0.15504
			Ccdc152	-0.232256	0.331792
			Ccdc157	-0.183165	0.376476
			Ccdc159	-0.298491	0.503274
			Ccdc163	-0.0078556	0.0225007
			Ccdc166	-0.0570848	0.0725178
			Ccdc167	-0.107586	0.837241
			Ccdc17	-0.0350935	0.0866914
			Ccdc171	0.0341047	0.101073
			Ccdc173	-0.149864	0.583324
			Ccdc174	0.0401903	0.344833
			Ccdc175	0.203317	0.541031
			Ccdc18	0.180933	0.260738
			Ccdc180	-0.270589	0.864545
			Ccdc181	0.0940038	0.44307
			Ccdc186	-0.0359694	0.175866
			Ccdc189	0.152998	1.54457
			Ccdc191	-0.0540544	0.154835
			Ccdc22	0.043001	0.221601
			Ccdc25	-0.138226	0.921635
			Ccdc28a	0.0929307	0.269387
			Ccdc28b	0.120413	0.597522
			Ccdc32	0.0998382	0.528169
			Ccdc34	0.443893	2.77855
			Ccdc34os	0.425873	2.29176
			Ccdc38	0.0492936	0.17007
			Ccdc39	-0.194923	0.495789
			Ccdc40	-0.0728437	0.0758642
			Ccdc43	-0.0099233	0.0503586
			Ccdc47	0.0844117	0.659772
			Ccdc50	-0.107733	0.715981
			Ccdc51	0.00169072	0.00608285
			Ccdc57	0.223141	0.44856
			Ccdc58	0.12278	0.607265
			Ccdc59	-0.0169346	0.0838978
			Ccdc6	-0.065761	0.552403
			Ccdc61	0.0678949	0.29444
			Ccdc62	-0.0506386	0.0817684
			Ccdc66	0.178592	1.1744
			Ccdc69	0.194163	0.275034
			Ccdc71	0.076027	0.743397
			Ccdc71l	-0.187072	1.52048
			Ccdc73	-0.0444203	0.22229
			Ccdc77	0.109059	0.430839
			Ccdc80	-0.357542	0.372046
			Ccdc82	0.1334	0.641494
			Ccdc84	0.0828686	0.601168
			Ccdc85b	0.160341	0.439584
			Ccdc86	-0.0734074	0.360402
			Ccdc88a	-0.0585338	0.238991
			Ccdc88b	0.117995	0.626221
			Ccdc9	-0.0973857	0.900767
			Ccdc90b	0.0572249	0.365141
			Ccdc91	-0.11106	1.19668
			Ccdc93	-0.002767	0.0124084
			Ccdc94	-0.0945778	0.577503
			Ccdc97	-0.0152919	0.081839
			Cchcr1	-0.134714	0.446612
			Ccl12	-0.118957	0.193595
			Ccl2	-0.101848	0.149758
			Ccl22	0.0990578	0.189052
			Ccl25	0.110328	0.379121
			Ccl3	-0.36757	1.20403
			Ccl4	-0.228516	0.608562
			Ccl5	-0.127757	0.391586
			Ccl6	-0.151964	0.750511
			Ccl7	-0.094158	0.122157
			Ccl8	-0.383477	0.681076
			Ccl9	-0.0058719	0.017137
			Ccm2	-0.0586418	0.560702
			Ccna2	0.581593	2.95312
			Ccnb1	0.995684	4.07417
			Ccnb2	0.798786	3.14916
			Ccnc	0.115944	1.56602
			Ccnd1	0.0325816	0.0517267
			Ccnd2	0.0657562	0.110153
			Ccnd3	0.362833	3.96254
			Ccndbp1	0.0125098	0.067886
			Ccne1	0.0485783	0.102217
			Ccne2	0.258303	0.673177
			Ccnf	0.591525	1.68142
			Ccng1	-0.0829285	0.359242
			Ccng2	-0.186766	0.941087
			Ccnh	-0.0945385	0.647913
			Ccni	-0.065047	0.45072
			Ccnj	-0.165967	0.968208
			Ccnk	0.0206536	0.144365
			Ccnl1	-0.0826573	0.307132
			Ccnl2	-0.0239354	0.0865759
			Ccnt1	-0.0390217	0.197016
			Ccnt2	-0.185301	0.903476
			Ccny	0.0121162	0.0777816
			Ccnyl1	0.0302323	0.108234
			Ccp110	-0.0028915	0.00029105
			Ccpg1	-0.063743	0.296488
			Ccpg1os	0.182011	0.30804
			Ccr1	0.0974108	0.194999
			Ccr2	0.629838	1.86728
			Ccr3	-0.277195	0.579748
			Ccr5	0.121716	0.608968
			Ccr7	0.44109	0.521247
			Ccr9	-0.110783	0.819511
			Ccrl2	-0.483187	3.66411
			Ccs	0.00715725	0.0160769
			Ccsap	0.420298	0.774361
			Ccser2	0.0288505	0.115341
			Cct2	0.0993702	1.16086
			Cct3	0.110927	1.18556
			Cct4	-0.026242	0.228193
			Cct5	0.0783739	1.36839
			Cct6a	0.0621926	0.467993
			Cct7	0.0482755	0.435455
			Cct8	0.0829559	1.17499
			Ccz1	-0.1128	1.41946
			Cd101	0.31964	0.435794
			Cd109	-0.151111	0.655278
			Cd14	-0.0111203	0.0371204
			Cd151	0.0419279	0.277504
			Cd163	-0.0260806	0.0313387
			Cd164	-0.275706	1.57015
			Cd180	-0.148861	0.786514
			Cd1d1	0.0269847	0.0357303
			Cd200	-0.264872	0.671577
			Cd200r1	-0.0381089	0.16772
			Cd200r4	-0.236678	1.90017
			Cd22	-0.530432	4.18243
			Cd244	-0.20442	1.33777
			Cd247	-0.130704	0.47602
			Cd24a	0.486922	1.09605
			Cd274	-0.327363	1.22851
			Cd276	0.360742	0.523037
			Cd28	0.0808352	0.196459
			Cd2ap	-0.157364	1.31163
			Cd2bp2	0.0308698	0.294416
			Cd300a	-0.0413412	0.243842
			Cd300c2	-0.110672	1.37672
			Cd300e	0.42264	1.27896
			Cd300lb	0.356622	1.63184
			Cd300ld	-0.17413	1.00998
			Cd300ld3	-0.439793	2.65188
			Cd300ld5	-0.214631	0.735517
			Cd300lf	0.00256467	0.00612581
			Cd300lg	0.322134	0.186607
			Cd302	-0.0965633	0.333139
			Cd320	-0.116077	0.297209
			Cd33	0.221203	0.751061
			Cd34	0.790561	1.07528
			Cd36	-0.245608	0.831626
			Cd37	0.0226639	0.123773
			Cd38	0.00899405	0.0118987
			Cd3eap	0.147134	0.883447
			Cd4	-0.201868	0.917356
			Cd40	-0.267131	2.12962
			Cd44	-0.093065	0.489094
			Cd47	-0.164642	1.01999
			Cd48	-0.210704	2.04152
			Cd52	-0.167354	0.974751
			Cd53	-0.174716	1.52003
			Cd55	-0.0183255	0.0266628
			Cd59a	-0.0144737	0.0195208
			Cd5l	-0.30327	2.01388
			Cd63	-0.155147	0.979464
			Cd63-ps	-0.168277	0.750584
			Cd68	-0.224095	2.20736
			Cd69	-0.463638	2.60614
			Cd72	-0.0627893	0.203043
			Cd74	-0.0597205	0.170741
			Cd79b	0.41598	1.17802
			Cd80	-0.344407	1.79347
			Cd81	0.0161816	0.0981276
			Cd82	-0.0327551	0.224375
			Cd83	-0.418145	2.9924
			Cd84	-0.223466	2.09583
			Cd86	-0.215197	0.693178
			Cd9	-0.0966923	0.269731
			Cd93	-0.0409921	0.374573
			Cd99l2	0.109981	0.672121
			Cdadc1	-0.0152995	0.0912476
			Cdan1	0.0151633	0.0620263
			Cdc123	-0.0060889	0.0427961
			Cdc14a	-0.166548	0.86713
			Cdc14b	0.289028	2.20356
			Cdc16	0.0255327	0.194729
			Cdc20	1.05508	2.86652
			Cdc23	0.182267	1.53038
			Cdc25a	0.208027	1.1296
			Cdc25b	0.81115	3.55657
			Cdc25c	1.22017	3.79686
			Cdc26	0.0307184	0.20212
			Cdc27	0.0197474	0.116753
			Cdc34	0.134748	0.931439
			Cdc37	0.0193252	0.177161
			Cdc37l1	0.0320057	0.153951
			Cdc40	-0.0915662	0.768242
			Cdc42	-0.035759	0.3601
			Cdc42bpa	-0.141784	0.424322
			Cdc42bpb	-0.0205227	0.134092
			Cdc42bpg	0.162788	0.62934
			Cdc42ep2	0.344397	1.16262
			Cdc42ep3	0.0594609	0.154059
			Cdc42ep4	0.101095	0.94521
			Cdc42se1	0.202369	2.59357
			Cdc42se2	0.098865	0.753237
			Cdc45	0.440053	1.70203
			Cdc5l	-0.0260612	0.243441
			Cdc6	0.533672	1.19002
			Cdc7	0.792378	1.45412
			Cdc73	0.0329442	0.25289
			Cdca2	0.522817	1.47037
			Cdca3	0.797325	3.73238
			Cdca4	0.210418	2.27841
			Cdca5	0.332809	1.5629
			Cdca7	0.358285	0.42882
			Cdca7l	0.0862265	0.298188
			Cdca8	0.63353	2.50149
			Cdh11	-0.562436	0.628263
			Cdh23	0.060168	0.405852
			Cdh5	0.0388507	0.0481044
			Cdhr5	-0.35798	0.122975
			Cdip1	0.0738471	0.547779
			Cdipt	0.0552857	0.520048
			Cdk1	0.762691	3.8852
			Cdk10	-0.0054944	0.0259145
			Cdk11b	-0.0374792	0.213025
			Cdk12	-0.137964	1.11405
			Cdk13	-0.0581036	0.274872
			Cdk14	0.0429815	0.160903
			Cdk15	-0.333509	1.37452
			Cdk16	-0.0242859	0.180622
			Cdk17	-0.069891	0.259807
			Cdk18	0.0665909	0.2648
			Cdk19	-0.041662	0.287015
			Cdk19os	0.0122808	0.0409798
			Cdk2	0.253391	1.24079
			Cdk20	0.167493	0.703972
			Cdk2ap1	0.0722939	0.274493
			Cdk2ap2	0.19475	1.45874
			Cdk4	0.0660348	0.693461
			Cdk5	0.0285921	0.198904
			Cdk5rap1	-0.172193	0.441418
			Cdk5rap2	-0.0292911	0.131637
			Cdk5rap3	0.0604978	0.389758
			Cdk6	-0.0934654	0.331406
			Cdk7	-0.058028	0.383767
			Cdk8	-0.160399	0.810438
			Cdk9	0.0486272	0.460611
			Cdkal1	-0.0995517	0.436974
			Cdkl2	0.281694	1.69682
			Cdkl3	0.179156	0.413656
			Cdkl4	-0.0552386	0.102139
			Cdkl5	0.0078796	0.0182082
			Cdkn1a	-0.280348	1.20853
			Cdkn1b	0.307587	2.23943
			Cdkn1c	-0.128145	0.201825
			Cdkn2a	0.0739355	0.0810269
			Cdkn2aip	0.119826	0.570577
			Cdkn2aipnl	0.156286	0.855737
			Cdkn2c	0.491195	2.5126
			Cdkn2d	0.120675	0.688775
			Cdkn3	0.712058	2.48845
			Cdo1	-0.105242	0.0344054
			Cdpf1	0.0603641	0.230722
			Cdr2	0.358803	0.749493
			Cds1	-0.0555303	0.257496
			Cds2	-0.0581973	0.320578
			Cdt1	-0.0250765	0.101193
			Cdv3	-0.0061239	0.0391448
			Cdyl	-0.128565	0.574526
			Cdyl2	-0.328891	1.51052
			Ceacam1	0.180626	1.24239
			Ceacam16	-0.471374	1.11853
			Cebpa	0.226084	0.18051
			Cebpb	0.29622	0.802134
			Cebpd	0.0176283	0.0750655
			Cebpg	0.210512	1.92587
			Cebpz	-0.125018	0.771178
			Cebpzos	-0.0883323	0.384018
			Cela1	-0.25439	0.837965
			Cela2a	0.0499975	0.281406
			Celf1	0.019951	0.0905087
			Celf2	-0.0284141	0.150063
			Celsr3	0.314519	0.687038
			Cenpa	0.747795	2.9741
			Cenpb	0.109333	1.82159
			Cenpc1	0.0555496	0.436974
			Cenpe	0.210705	0.803109
			Cenpf	1.07972	2.55875
			Cenph	0.534295	1.62232
			Cenpi	0.292372	1.56676
			Cenpj	-0.168792	1.21823
			Cenpk	0.30478	0.811415
			Cenpl	0.257741	1.41581
			Cenpm	0.650552	2.3977
			Cenpn	0.616162	2.1832
			Cenpo	-0.112692	0.658529
			Cenpp	0.162861	0.394258
			Cenpq	0.463136	2.77256
			Cenps	0.209085	0.415038
			Cenpt	0.0869489	0.354829
			Cenpu	0.231888	1.44995
			Cenpv	0.195843	0.314978
			Cenpw	0.166927	0.445699
			Cenpx	0.11646	1.202
			Cep104	-0.140706	0.903005
			Cep120	-0.0193663	0.118802
			Cep128	0.149996	0.60312
			Cep131	0.0579562	0.186812
			Cep135	-0.0879104	0.46021
			Cep152	0.151955	0.633979
			Cep162	0.0979147	0.289706
			Cep164	0.227123	1.23643
			Cep170	-0.165996	1.17296
			Cep170b	0.326242	1.20973
			Cep19	0.201666	1.3728
			Cep192	0.00264287	0.00952399
			Cep250	0.0702262	0.322278
			Cep290	-0.0834127	0.402367
			Cep295	0.055818	0.195625
			Cep350	-0.106124	0.429862
			Cep41	0.0292444	0.0914981
			Cep44	0.00495868	0.018892
			Cep55	0.788628	1.67454
			Cep57	0.0350123	0.160944
			Cep57l1	0.073134	0.195558
			Cep63	0.0285845	0.160202
			Cep68	-0.299404	2.39005
			Cep70	-0.0813556	0.446939
			Cep72	0.289188	0.621087
			Cep76	-0.0921043	0.247957
			Cep78	-0.0676306	0.258743
			Cep83	-0.0450712	0.241391
			Cep83os	-0.178038	0.760176
			Cep85	0.158541	0.336282
			Cep85l	-0.27313	0.823853
			Cep89	0.210304	1.31758
			Cep95	-0.0937357	0.612841
			Cep97	0.244796	0.349619
			Cept1	-0.0996222	0.721469
			Cercam	0.0397357	0.125409
			Cerk	0.326131	2.37573
			Cerkl	-0.207361	0.964599
			Cers2	-0.078042	0.734737
			Cers4	0.245998	0.538848
			Cers5	0.168007	0.832711
			Cers6	-0.183841	0.963555
			Ces1b	-0.150317	0.041423
			Ces1c	-0.0330053	0.00971421
			Ces1d	-0.180703	0.0581544
			Ces1e	-0.119792	0.0371011
			Ces1f	0.194287	0.0594309
			Ces1g	-0.0141754	0.00422005
			Ces2a	0.116396	0.0345016
			Ces2e	-0.324866	0.100258
			Ces3a	0.508165	0.162599
			Ces3b	0.19734	0.0556267
			Cetn2	0.0190945	0.103908
			Cetn3	0.0457792	0.27868
			Cfap126	0.0635716	0.0843763
			Cfap157	-0.100315	0.168094
			Cfap20	-0.0846819	0.657118
			Cfap36	0.0686132	0.350451
			Cfap43	0.0330058	0.233211
			Cfap45	-0.0088005	0.0236996
			Cfap74	-0.932191	1.18686
			Cfap97	-0.157053	1.43259
			Cfb	-0.146896	0.211052
			Cfdp1	0.00425529	0.0328154
			Cfh	0.0794942	0.0452091
			Cfhr1	-0.0156965	0.00459867
			Cfhr2	-0.0848313	0.0246172
			Cfi	0.0369198	0.0112417
			Cfl1	0.00918175	0.059137
			Cfl2	0.0380579	0.19718
			Cflar	-0.238335	1.56701
			Cfp	0.0246059	0.154667
			Cggbp1	-0.10628	1.28196
			Cgnl1	0.0719604	0.147985
			Cgrrf1	0.00342869	0.0130571
			Ch25h	-0.59363	2.5139
			Chac2	0.0217946	0.0567899
			Chadl	0.134043	1.16186
			Chaf1a	0.669055	2.91674
			Chaf1b	0.168869	0.791925
			Champ1	-0.0056402	0.0252555
			Chchd1	0.0645118	0.279249
			Chchd10	-0.0330419	0.0165029
			Chchd2	0.00356353	0.016239
			Chchd3	0.0436612	0.28592
			Chchd4	-0.159361	0.733715
			Chchd5	0.00366027	0.0103667
			Chchd6	-0.0456108	0.258874
			Chchd7	0.040481	0.215543
			Chd1	-0.259671	3.73957
			Chd1l	0.117087	0.597354
			Chd2	-0.0047364	0.0218747
			Chd3	-0.174912	1.38697
			Chd3os	0.226101	0.186843
			Chd4	0.00238055	0.0091232
			Chd6	-0.256476	1.29635
			Chd7	-0.120207	0.399876
			Chd8	-0.0012981	0.00491881
			Chd9	-0.0911654	0.504116
			Chdh	-0.243794	0.14665
			Chek1	0.566007	1.35114
			Chek2	0.690085	4.51856
			Cherp	0.0377337	0.202898
			Chfr	0.130938	1.27771
			Chic1	0.427138	0.853901
			Chic2	0.0796149	0.365784
			Chid1	-0.091466	0.485968
			Chil3	0.31389	0.867028
			Chka	-0.191475	0.558105
			Chkb	0.00339589	0.0148887
			Chm	0.0625041	0.507275
			Chml	0.0511426	0.211738
			Chmp1a	0.0190843	0.192867
			Chmp1b	-0.207672	1.35737
			Chmp2a	-0.0652994	0.468155
			Chmp2b	0.043915	0.39432
			Chmp3	0.0326044	0.293745
			Chmp4b	-0.0716332	0.343946
			Chmp4c	-0.0543844	0.241676
			Chmp5	-0.0578455	0.4253
			Chmp6	-0.0053638	0.0286486
			Chmp7	-0.0860526	0.72222
			Chn2	-0.156814	0.321127
			Chordc1	0.138536	1.12773
			Chp1	-0.0060536	0.0350607
			Chp2	-1.45736	1.18007
			Chpf	-0.402232	0.95009
			Chpf2	0.0622496	0.56547
			Chpt1	0.15613	1.11445
			Chrac1	-0.0636795	0.61766
			Chrnb2	-0.0709336	0.348156
			Chst11	0.182671	0.346213
			Chst12	0.284549	3.17365
			Chst14	0.125345	0.809345
			Chst15	-0.232	0.545453
			Chst3	-0.587565	1.59594
			Chst7	0.183627	0.927492
			Chsy1	0.276816	0.893474
			Chtf18	0.673437	2.21722
			Chtf8	-0.04636	0.540881
			Chtop	0.0259567	0.250626
			Chuk	0.00332427	0.0269794
			Churc1	-0.0227705	0.0734874
			Ciao1	0.126535	1.32435
			Ciapin1	-0.0778326	0.948584
			Cib1	-0.0886078	0.606358
			Cib2	0.5353	1.40646
			Cic	0.0546736	0.395447
			Cideb	-0.120915	0.0511819
			Ciita	0.254084	0.352496
			Cinp	0.201086	1.6218
			Cipc	0.133141	0.703055
			Cir1	0.0406598	0.209155
			Cirbp	-0.0484519	0.276403
			Cisd1	-0.0194868	0.0435578
			Cisd2	-0.0609577	0.531994
			Cisd3	0.123259	0.34318
			Cish	0.408005	0.413929
			Cit	0.68737	2.76707
			Cited2	-0.569175	2.70114
			Ciz1	0.00291066	0.0200984
			Ckap2	1.16084	3.86996
			Ckap2l	0.854567	3.39559
			Ckap4	-0.017488	0.0255605
			Ckap5	0.0045248	0.0163532
			Ckb	0.0841897	0.730108
			Cklf	0.0214978	0.0562154
			Cks1b	0.695104	3.09749
			Cks2	0.436373	1.37893
			Clasp1	0.0952441	0.533863
			Clasp2	-0.0206399	0.0756352
			Clasrp	0.140052	0.774864
			Clcc1	-0.0026215	0.0131661
			Clcn1	-0.252563	0.296603
			Clcn2	-0.130316	0.118223
			Clcn3	-0.0662686	0.412639
			Clcn4	-0.0660445	0.47061
			Clcn5	-0.272359	1.77633
			Clcn6	0.0426877	0.134234
			Clcn7	-0.207949	1.7811
			Cldn12	0.08898	0.0828556
			Cldn3	-0.131749	0.0430601
			Cldn34c1	-0.723421	1.33361
			Cldnd1	-0.117868	0.843662
			Clec10a	-0.136542	0.454548
			Clec12a	-0.0207714	0.135409
			Clec16a	0.0255054	0.0826485
			Clec1a	-0.514566	1.30752
			Clec1b	-0.265374	0.345892
			Clec2d	-0.474455	2.01933
			Clec2g	0.0605657	0.104557
			Clec2i	0.498213	1.13552
			Clec4a1	-0.0629825	0.254783
			Clec4a2	0.0430321	0.173697
			Clec4a3	0.0471003	0.177963
			Clec4b1	0.683239	2.40419
			Clec4d	-0.144896	1.24855
			Clec4e	-0.043018	0.125607
			Clec4f	0.0118821	0.00336353
			Clec4g	0.543325	0.217157
			Clec4n	-0.0860137	0.26053
			Clec5a	-0.0121423	0.0364971
			Clec7a	-0.385836	2.04812
			Clec9a	-0.38964	0.661006
			Clic1	0.0539181	0.427731
			Clic4	-0.135673	0.814696
			Clic5	-0.302747	0.851374
			Clint1	0.0432237	0.26722
			Clip1	-0.018174	0.0950716
			Clip2	-0.0821712	0.423713
			Clk1	0.137545	0.742727
			Clk2	-0.0065272	0.0209807
			Clk3	-0.0750431	0.859305
			Clk4	0.0169066	0.0546769
			Clmp	-0.202218	0.417227
			Cln3	-0.106854	1.03689
			Cln5	-0.0703656	0.578428
			Cln6	-0.0163228	0.0972834
			Cln8	0.0140308	0.099582
			Clns1a	0.115163	1.00694
			Clock	-0.0293265	0.157871
			Clp1	-0.0418462	0.214131
			Clpb	0.0878469	0.561595
			Clpp	0.158492	0.798081
[truncated: 11,323 more rows]

## Sheet: Figure 4
Figure 4B - mIL-4 Gene Expression																		Figure 4C - Arginase quantification			Figure 4D - LPS to Il-4 Repolarization Gene Expression
Gene	flox vehicle				flox IL-4				ACCΔLysM vehicle				ACCΔLysM IL-4					flox IL-4	ACCΔLysM IL-4		Gene	flox vehicle				flox vehicle then IL-4				flox LPS then vehicle				flox LPS then IL-4				ACCLysM vehicle				ACCLysM vehicle then IL-4				ACCLysM LPS then vehicle
Arg1	0.61	0.89	1.57	0.93	1027.71	741.97	645.92	496.35	1.62	1.49	1.24	0.76	752.33	706.83	472.84	423.21		1.44944	1.05251		Arg1	0.15	0.83	0.43	2.58	317225	343141	255904	337123	1.26	0.05	0.05	0.04	92832	85758.8	84393.8	113983	3.64	1.6	0.55	3.19	277520	317357	353541	332620	2.93	0.05	1.31	0.04
Chil3	0.54	0.68	1.38	1.39	2542.65	2319.04	2270.42	2205.8	1.34	1.83	0.71	0.67	2541.55	3161.69	2105.87	2238.63		0.547641	0.590049		Mrc1	1.46	0.96	0.93	0.65	9.72	12.55	7.78	11.25	0.25	0.23	0.24	0.24	5.58	4.98	6.03	7.99	1.1	1.17	1.17	1.46	9.46	12.43	12.67	9.49	0.25	0.36	0.32	0.34
Retnla	1.13	1.6	0.8	0.47	1282.32	784.59	795.32	500.68	0.07	0.63	0.66	0.59	477.9	536.98	718.48	1583.94		1.00292	0.750144		Retnla	1.96	0.09	0.22	1.72	9358.23	8271.05	10699	9876.38	0	0	0	1.31	64.14	22.51	28.59	38.85	0	1.32	5.21	0	27928.3	32232.5	32488.2	30561.5	0.93	0	3.35	0.05
Mrc1	1.59	0.94	0.88	0.59	4.25	6.92	2.02	8.75	0.73	0.51	0.78	0.54	2.83	6.14	8.15	25.91
[truncated: 4 more columns]

## Sheet: Figure S4
Figure S4A - Gene Expression										Figure S4B - pSTAT6 Y641 quantification
Gene	vehicle				IL-4					flox IL-4	ACCΔLysM IL-4
Acly	1.01	1.12	1.06	0.81	1.02	1.66	1.56	1.84		0.945558	0.938514
Acaca	0.8	0.92	0.76	1.52	0.86	0.88	0.89	0.89		0.850747	0.954964
Acacb	0.34	1.08	1.46	1.12	1.02	1.61	0.91	0.84		0.984491	1
Fasn	1.05	1.37	0.74	0.84	1.89	3.1	2.33	2.14

## Sheet: Figure 5
Figure 5A - flox and ACCLysM ECAR After LPS injection																		Figure 5B - LPS-induced change in ECAR										Figure 5D - 16hr LPS stimulation ECAR
Time (min)	flox vehicle				flox LPS				ACCLysM vehicle				AccLysm LPS					time point	flox				ACCLysM					time (min)	flox vehicle					flox LPS					ACCLysM vehicle					ACCLysM LPS
1.31667	2.98872	3.78227	2.48674	2.18361	7.82254	6.89999	9.1514	4.62144	6.40765	7.77446	10.254	5.83333	7.82326	9.24615	11.298	8.72968		early	22.3119	27.8041	24.8431	21.5064	10.0004	15.7179	16.5102	13.7493		1.31667	6.28021	4.95373	8.01628	1.2873	5.64135	20.5581	18.5936	20.533	13.8709	15.6883	13.6665	7.59724	11.2911	13.4403	7.30053	16.769	43.472	25.8712	23.4762	17.7572
10.9333	1.82316	2.95284	3.26401	2.37564	7.05543	6.66056	7.93426	4.88455	7.4345	8.14875	11.0542	4.26286	7.71699	8.36895	10.2862	8.65589		6 hours	9.23528	8.72944	9.98991	3.60925	5.32257	6.41949	6.55	5.11977		10.95	4.73228	3.33879	10.5315	1.07069	4.36905	19.4577	14.7608	16.8358	11.0453	12.7903	12.183	8.50766	9.24591	11.0232	6.21504	16.0637	38.8798	19.1286	15.464	16.1067
20.55	1.95754	2.85405	2.57456	2.91936	7.38035	7.24441	7.07875	4.57399	7.65433	7.02956	10.6841	3.80639	6.9101	9.24196	11.3859	7.9919												20.5333	4.75815	4.71575	10.0043	1.64895	4.36069	18.0465	15.8136	15.456	11.484	13.7122	10.9756	8.56364	9.03293	10.9461	6.80096	15.4153	35.2802	17.2642	15.3456	15.2255
35.4833	24.9306	25.4553	26.8631	22.9289	35.3308	39.666	40.8531	30.033	37.4207	40.1857	47.0776	30.6865	33.8577	36.2426	37.648	34.3808												30.1667	5.63873	4.87607	8.52317	1.91623	5.20083	18.2062	15.2	14.3468	10.5716	13.4527	9.66632	7.14947	7.96727	10.6039	6.98684	15.5991	34.5032	17.7491	15.3205	15.5678
51.0667	23.9739	24.569	24.7379	22.7144	38.7298	44.5485	44.6778	35.9457	35.0414	37.5929	44.1857	30.2384	38.1928	41.6732	42.0906	39.3144												40.0167	27.427	24.8292	27.5766	20.603	27.0087	72.185	62.0622	61.4334	58.2439	58.8104	43.6995	38.3505	39.6357	37.4028	29.8769	63.5226	106.932	73.2266	65.4222	63.9138
66.65	16.9975	17.8745	16.1185	18.0006	35.8042	41.5502	39.2613	36.2042	26.2051	27.0683	32.8825	22.8321	35.9761	39.4126	39.3423	36.4677												49.6333	28.361	27.5075	30.8607	21.9644	30.1199	71.6316	61.8672	62.6264	62.6625	65.1818	48.77	42.5999	44.2609	41.5278	33.0718	64.1849	108.161	73.5439	66.4184	67.677
82.2333	13.3849	13.69	12.4908	14.8405	36.2799	41.7988	39.1377	36.5288	21.3247	22.2304	27.811	19.0152	28.0813	42.0174	43.0584	41.9652												59.25	26.2642	26.0056	28.5303	20.0106	29.4033	65.8442	58.3211	60.2872	59.4777	66.2202	48.0393	44.6645	45.1944	41.3341	33.8268	63.6535	105.563	73.2318	66.6802	65.8687
97.8167	12.1848	12.6727	12.3847	15.177	37.4036	42.3542	38.716	35.1341	19.87	21.188	26.166	16.8688	28.3932	28.8261	33.7929	29.5111												68.8667	27.0798	26.6409	28.4445	19.2679	28.4489	62.8203	56.5466	59.2628	51.4288	64.2268	48.3662	47.4651	47.1837	42.6585	34.2507	65.4428	105.082	72.109	62.9321	61.7162
113.417	15.0201	15.3256	19.859	9.2995	41.3222	45.1725	42.324	37.2459	23.3611	24.7255	29.9129	8.27939	33.4645	37.809	36.6024	32.5068												78.7	26.1465	24.8358	28.624	11.8552	18.2706	72.2548	64.6836	66.3133	57.7871	67.3176	51.704	50.9978	56.4766	44.8432	20.5635	51.9801	96.2557	66.2198	54.6124	46.6473
129	18.2585	16.9534	13.0064	11.4751	33.1876	35.8867	34.0679	25.8107	19.0417	17.1374	23.4989	14.1654	35.3749	37.3411	39.0008	34.4559												88.3167	27.6271	24.3442	32.2585	13.8935	24.7763	76.8899	64.81	75.549	55.9788	56.1884	63.567	58.0655	61.433	41.7337	24.103	63.9438	103.376	70.9346	62.532	57.0676
144.583	13.3085	21.0168	14.7238	12.8906	30.5962	31.5831	33.6124	26.3518	18.3545	19.399	22.8995	15.7987	34.9337	36.7311	38.6219	33.8183												97.95	22.6429	21.0256	21.8669	13.1474	23.0301	67.8566	52.0387	56.8389	60.6567	53.4995	46.084	40.6848	47.6579	39.7278	23.4323	65.27	103.872	71.1719	61.8523	57.77
160.183	11.9021	13.5003	14.5617	13.2249	29.5191	30.6414	32.6827	26.5188	18.8895	20.1996	23.4622	16.7672	34.2481	37.1248	38.105	33.2328												107.55	26.961	22.4948	23.6102	13.1949	22.4985	70.4614	56.4447	58.0327	45.6609	52.3172	43.9086	32.7045	39.302	36.3303	22.9055	62.7999	102.668	70.3169	60.3376	57.2728
175.783	12.0089	12.7214	14.3063	12.9353	29.956	30.4115	32.6801	26.6038	19.3174	20.4075	24.4217	16.6051	33.2157	36.0023	37.0464	32.703												117.383	3.09509	0.359233	2.34443	0.404837	3.79075	4.12524	3.2856	4.18184	1.16443	4.18766	6.99672	6.68906	5.88557	4.72479	4.54547	7.66687	19.4862	5.59082	5.52177	6.15582
191.367	12.2287	13.1152	13.4167	12.3145	30.0932	30.7421	32.8615	26.3594	19.2074	20.2341	24.548	16.0731	32.7401	36.2364	35.9387	32.1383												127	4.01401	3.41308	4.22024	1.23911	4.29688	8.71918	6.81102	7.64196	5.77419	7.24591	9.02485	8.32101	7.81695	7.477	5.05952	10.2	19.7095	10.4274	10.0365	10.1356
206.933	12.3851	13.6786	13.0909	12.1563	30.5227	30.9621	32.9589	26.0142	18.7326	19.5468	23.6365	15.5637	32.368	34.5776	35.3902	31.4891												136.617	4.43633	3.66693	4.83805	1.83654	4.88908	8.92802	7.10088	7.47036	6.68001	8.45983	8.50441	8.06725	7.75232	8.06474	5.65876	10.6893	19.1915	10.8752	10.5963	10.9421
222.533	12.0417	13.3621	13.1531	12.2165	30.0889	30.3593	32.1058	25.4416	18.8377	19.5906	23.6357	15.9087	32.095	34.4725	34.9648	31.1719												146.233	3.33069	2.65698	4.38062	1.48827	4.23084	8.23781	6.62358	7.63392	7.29825	8.42911	7.5345	7.74739	7.17139	7.08257	4.79068	10.2835	18.7718	11.4398	10.8142	11.973
238.117	11.9961	13.0079	13.648	12.541	29.5138	29.3414	31.2421	24.9606	19.6441	20.2662	24.1665	16.587	30.915	32.9335	33.6983	30.3036
253.7	12.779	13.1908	14.4111	12.991	28.5388	28.4206	29.7885	23.9841	19.8467	20.8929	24.4617	17.0708	30.4298	32.039	32.5117	29.4528
269.283	12.9569	13.3926	14.2238	13.155	28.0877	27.5531	29.2242	23.3835	20.2294	21.0934	25.0994	17.0985	29.6873	31.2541	31.7116	29.1984
284.85	13.3763	13.7492	13.933	12.6603	26.9907	26.6646	28.264	22.5828	19.7611	20.9228	24.7805	16.7585	28.7839	30.3831	30.9496	28.6498
300.417	13.4101	14.0851	13.7012	12.9601	26.3828	25.9075	26.8806	21.3683	19.5259	20.5885	24.6298	16.5832	28.626	29.7756	30.5928	28.1779
316	13.2148	13.9408	13.7112	12.7671	25.9925	25.186	26.4312	20.965	20.0644	20.8251	24.8275	17.2799	28.286	29.0953	29.7688	27.5948
331.567	13.0341	14.0221	14.0314	12.8736	25.5732	24.7131	25.9519	20.2794	20.1597	20.9068	24.9764	17.4741	28.0898	28.7619	29.2495	27.3627
347.15	13.4529	13.8928	14.2866	13.313	25.2505	24.128	25.638	19.7649	19.8993	21.022	24.9428	17.3181	27.6584	28.4198	29.1324	26.9305
362.75	13.5997	14.3113	14.5494	13.4831	24.8723	24.1272	25.0504	19.6384	20.202	21.4088	25.1547	17.9077	27.4008	28.1266	28.8968	26.9026
378.35	13.5512	14.1459	14.4785	13.5797	24.6296	23.667	24.587	19.0568	20.1523	21.3266	25.2294	17.7567	26.6269	27.6542	28.2468	26.5872
393.95	13.7029	14.3593	14.5327	13.9889	24.5808	23.4784	24.3671	18.8497	20.1799	21.4316	25.3842	18.1072	26.8639	27.4778	28.123	26.5467
404.683	14.6574	14.4038	14.2255	12.379	20.8977	19.7813	22.4986	12.4564	22.623	27.4215	31.117	17.1961	22.0268	23.3272	23.4029	21.6107
414.3	21.4647	21.6054	21.1768	19.4533	29.2802	22.9872	25.4635	17.0148	36.4212	36.5774	43.1065	26.578	27.2677	30.0657	29.9138	25.2355
423.917	23.1033	23.3053	22.2017	20.5481	24.7192	25.5433	27.015	16.4771	33.4322	38.0458	44.9452	28.942	28.8436	30.9644	30.9154	26.3938
433.533	24.2183	23.4489	22.8926	21.7375	26.2174	25.5221	27.3744	16.3459	34.2288	38.296	45.4262	28.6662	28.6971	30.8977	30.2367	26.8946
443.367	-0.654481	-0.360694	0.240552	1.03509	-0.114429	-1.19029	-1.18696	-0.075219	0.444104	1.46159	3.45081	1.40478	0.491538	-0.095794	0.100538	0.009344
452.983	2.92576	2.70401	3.03247	3.69009	4.14472	3.90176	3.97433	3.20936	5.35592	5.74568	8.03598	5.23578	4.15242	3.87554	4.76566	4.23717
462.583	3.8358	4.09847	3.93554	4.69184	4.8474	4.73892	4.96848	3.88741	6.49933	7.39388	8.81166	5.93907	5.40956	5.73351	5.81834	5.46204
[truncated: 58 more columns]

## Sheet: Figure S5
Figure S5A - ECAR of BMDMs +-LTA																						Figure S5B - LTA-induced change in stressed ECAR			Figure S5D - surface/whole cell GLUT1					Figure S5E - SDH Activity					Figure S5F - NADPH					Figure S5G - NADP+					Figure S5H - NADP+/NADPH ratio
time (min)	flox vehicle					flox LTA					ACCLysM vehicle					ACCLysM LTA						flox	ACCΔLysM		flox vehicle	flox LPS	ACCLysM vehicle	ACCLysM LPS		flox vehicle	flox LPS	ACCLysM vehicle	ACCLysM LPS		flox vehicle	flox LPS	ACCLysM vehicle	ACCLysM LPS		flox vehicle	flox LPS	ACCLysM vehicle	ACCLysM LPS		flox vehicle	flox LPS	ACCLysM vehicle	ACCLysM LPS
1.3	7.71956	8.61865	5.81154	3.54253	1.28887	12.0964	10.715	9.16705	17.8758	8.01995	4.62677	9.39153	12.1792	17.1727	1.32707	16.6038	16.3622	15.1799	9.6014	17.4549		17.33	11.0303		0.712634	3.31677	2.21946	3.24528		0.821079	2.06272	1.34564	1.6297		4620	4387.5	4745.5	4575.5		6245.5	7528.5	5815.5	7770.5		1.35184	1.7159	1.22548	1.69828
10.9	7.57943	8.96256	3.04726	4.10694	2.34735	12.5758	12.1319	7.74159	16.5181	9.79712	1.35006	10.1051	7.9582	18.869	3.06468	15.2897	15.6656	14.1119	9.85637	14.6413		15.9658	14.5939		1.28737	4.34276	7.16082	1.64674		1.15113	1.13978	0.362319	1.70934		5090.5	4729	4849.5	4647.5		5750	6550.5	5707	6521.5		1.12956	1.38518	1.17682	1.40323
20.5167	6.55941	7.72319	3.44718	4.84633	2.04105	11.9368	11.2605	7.28988	15.4781	9.73971	1.35503	8.26111	7.11747	15.8394	0.441896	13.4539	13.764	13.379	9.39313	13.2867		10.4134	10.3348							0.930678	2.15976	0.350599	1.32832		5381.5	4731	5137	4350		5348.5	6323	6634.5	6994		0.993868	1.3365	1.29151	1.60782
30.35	34.1425	32.8774	24.5458	24.213	22.7887	52.8444	53.6514	42.8226	60.6204	46.4363	15.8494	35.4578	37.5716	45.7356	23.2046	61.4737	68.7132	63.4968	56.5856	62.4772		25.087	6.05567							2.04409	1.99052	2.74308	3.01526		5889	5353.5	5623.5	5605		6435	7973.5	6197.5	7275		1.09272	1.4894	1.10207	1.29795
39.9667	30.7663	29.5177	25.3923	27.7769	27.8947	53.0982	53.5461	44.6108	62.8335	52.7682	20.4277	39.6596	39.234	50.2933	29.0405	62.2754	66.6367	66.5659	58.1364	65.8148		13.5378	11.1562							1.93018	2.90617	1.53626	2.62525		6387	5308.5	6436	6012		6303.5	7333	6022	7252		0.986927	1.38137	0.935674	1.20625
49.5833	24.6652	25.2562	20.8416	25.3598	26.3485	50.0779	43.564	39.1075	56.0542	49.9806	20.1526	40.0077	34.1707	49.664	26.8778	59.314	62.0998	63.6954	56.4527	61.311										3.00234	3.61838	2.62396	3.41729		5598	4890.5	5861	5780.5		5993.5	7432.5	6300	6128		1.07065	1.51978	1.0749	1.06012
59.1833	17.9184	20.4842	15.2741	21.387	22.8554	42.9747	32.5954	31.3717	46.7221	42.125	19.4123	35.6605	27.194	46.9057	21.7084	52.5716	53.811	58.7697	49.2092	52.6736
69.0167	19.2468	19.5501	13.8468	21.2353	10.0681	31.5328	31.3022	24.2418	46.9752	33.147	13.6873	33.4334	26.539	39.1324	18.1966	31.7841	37.1104	29.9753	22.4219	40.0249
78.6333	27.8884	27.6657	18.3283	22.1892	18.9591	50.5835	44.5635	36.6776	63.7455	45.6663	22.9585	45.7675	44.1604	40.8945	15.6482	44.6379	48.1215	44.2605	36.7717	40.7589
88.2333	27.1312	27.2921	24.06	25.1293	20.756	41.7667	40.7704	38.3427	51.6775	33.4783	25.1904	38.7543	36.8888	43.3204	16.1827	44.824	51.0124	48.3279	40.1246	44.2299
97.85	29.4119	31.062	24.5206	25.7743	21.993	43.5995	42.5093	29.3354	52.4522	38.635	19.169	37.1128	37.0806	45.8473	19.692	47.0849	53.9757	47.0428	43.4126	47.0148
107.667	0.304456	0.529261	-0.965579	0.219284	1.43552	2.69094	0.985539	-0.219862	7.11269	2.47485	0.849235	4.18906	4.00127	8.63187	2.88537	5.07799	6.92957	5.932	2.30498	5.21589
117.267	4.75705	5.38722	3.42793	4.22551	4.91046	5.98421	5.9077	3.01301	10.0144	5.43301	4.07008	8.77703	8.32096	13.2962	6.08715	7.86669	10.0204	9.08079	6.63503	8.60423
126.883	5.62063	5.92882	4.97485	5.45701	5.95989	6.96482	6.58649	4.43287	10.7678	6.69175	3.81525	9.12861	9.29263	14.1925	6.83666	8.13908	9.85991	9.11408	7.86751	9.65902











[truncated: 15 more columns]

[truncated: 3 more sheets: Figure 6, Figure S6, Figure 7]
